# Supplementary material for: Membrane-mediated protein interactions drive membrane protein organization
Source: Nat Commun. 2022 Nov 30;13:7373. doi: 10.1038/s41467-022-35202-8 (PMC9712761; doi:10.1038/s41467-022-35202-8)
Supplement: Supplementary file 14 — Source Data [file 41467_2022_35202_MOESM14_ESM.xlsx]

## Sheet: figure 1
fig. 1h
time (s)	coverage%
	membrane	mica	molecule
0	0.566032	0.433968	0.396499
1	0.551225	0.448775	0.400281
2	0.550941	0.449059	0.398079
3	0.550137	0.449863	0.396589
4	0.553235	0.446765	0.39951
5	0.55282	0.44718	0.397028
6	0.552198	0.447802	0.397708
7	0.553424	0.446576	0.399757
8	0.554189	0.445811	0.399345
9	0.55304	0.44696	0.397153
10	0.553629	0.446371	0.395848
11	0.554626	0.445374	0.399804
12	0.554002	0.445998	0.400432
13	0.55556	0.44444	0.397993
14	0.557613	0.442387	0.399285
15	0.557368	0.442632	0.397288
16	0.556432	0.443568	0.399894
17	0.557545	0.442455	0.400291
18	0.557075	0.442925	0.400931
19	0.557269	0.442731	0.405477
20	0.563062	0.436938	0.406864
21	0.565443	0.434557	0.408012
22	0.565654	0.434346	0.405728
23	0.563714	0.436286	0.404704
24	0.561537	0.438463	0.404627
25	0.562113	0.437887	0.40493
26	0.562771	0.437229	0.402978
27	0.561919	0.438081	0.400055
28	0.559777	0.440223	0.40377
29	0.559879	0.440121	0.401102
30	0.56251	0.43749	0.404375
31	0.562821	0.437179	0.40266
32	0.564431	0.435569	0.40824
33	0.562957	0.437043	0.404611
34	0.565398	0.434602	0.40497
35	0.565413	0.434587	0.403503
36	0.565986	0.434014	0.402241
37	0.566664	0.433336	0.405015
38	0.568906	0.431094	0.405156
39	0.568386	0.431614	0.404967
40	0.568079	0.431921	0.400613
41	0.569977	0.430023	0.404479
42	0.570037	0.429963	0.404922
43	0.570366	0.429634	0.403024
44	0.571888	0.428112	0.40509
45	0.573584	0.426416	0.403911
46	0.569641	0.430359	0.403559
47	0.569311	0.430689	0.402348
48	0.547543	0.452457	0.397223
49	0.548089	0.451911	0.395043
50	0.547185	0.452815	0.39544
51	0.547181	0.452819	0.394479
52	0.547562	0.452438	0.395807
53	0.546996	0.453004	0.394481
54	0.546902	0.453098	0.395505
55	0.541838	0.458162	0.391459
56	0.539241	0.460759	0.389118
57	0.541103	0.458897	0.38989
58	0.539022	0.460978	0.389714
59	0.535819	0.464181	0.387965
60	0.53365	0.46635	0.385522
61	0.534318	0.465682	0.385011
62	0.532075	0.467925	0.384065
63	0.528863	0.471137	0.382563
64	0.529988	0.470012	0.382368
65	0.528983	0.471017	0.382211
66	0.527842	0.472158	0.380565
67	0.525693	0.474307	0.38047
68	0.524433	0.475567	0.37929
69	0.524929	0.475071	0.379194
70	0.525407	0.474593	0.379993
71	0.525663	0.474337	0.378797
72	0.523936	0.476064	0.377982
73	0.523593	0.476407	0.377816
74	0.523987	0.476013	0.377113
75	0.521927	0.478073	0.376218
76	0.519639	0.480361	0.374106
77	0.519913	0.480087	0.375199
78	0.519036	0.480964	0.373336
79	0.518782	0.481218	0.373683
80	0.517155	0.482845	0.373348
81	0.515275	0.484725	0.371444
82	0.516201	0.483799	0.374265
83	0.516112	0.483888	0.372487
84	0.518401	0.481599	0.373304
85	0.52078	0.47922	0.375678
86	0.521329	0.478671	0.37584
87	0.522666	0.477334	0.376649
88	0.523799	0.476201	0.377607
89	0.522312	0.477688	0.377254
90	0.522658	0.477342	0.376944
91	0.522101	0.477899	0.376856
92	0.520441	0.479559	0.374307
93	0.518079	0.481921	0.37333
94	0.518518	0.481482	0.373122
95	0.516899	0.483101	0.374775
96	0.517772	0.482228	0.373017
97	0.521995	0.478005	0.374902
98	0.522139	0.477861	0.374654
99	0.522721	0.477279	0.374054
100	0.521699	0.478301	0.373625
101	0.52155	0.47845	0.37413
102	0.52076	0.47924	0.373942
103	0.52044	0.47956	0.373083
104	0.520765	0.479235	0.373942
105	0.520691	0.479309	0.373766
106	0.519248	0.480752	0.373443
107	0.519511	0.480489	0.373863
108	0.518858	0.481142	0.374662
109	0.518307	0.481693	0.374158
110	0.518728	0.481272	0.374033
111	0.522538	0.477462	0.377135
112	0.523252	0.476748	0.378184
113	0.522283	0.477717	0.375509
114	0.521297	0.478703	0.376322
115	0.51808	0.48192	0.374828
116	0.517935	0.482065	0.373296
117	0.51804	0.48196	0.373772
118	0.517833	0.482167	0.374321
119	0.519015	0.480985	0.37429
120	0.519319	0.480681	0.375183
121	0.518657	0.481343	0.374489
122	0.517304	0.482696	0.373793
123	0.516415	0.483585	0.372094
124	0.515289	0.484711	0.371503
125	0.514793	0.485207	0.371358
126	0.520609	0.479391	0.37759
127	0.515786	0.484214	0.373295
128	0.512763	0.487237	0.370396
129	0.512016	0.487984	0.370947
130	0.51211	0.48789	0.368784
131	0.510838	0.489162	0.369264
132	0.51128	0.48872	0.36907
133	0.509758	0.490242	0.368391
134	0.508933	0.491067	0.366862
135	0.509985	0.490015	0.368172
136	0.509451	0.490549	0.368514
137	0.509951	0.490049	0.36756
138	0.509645	0.490355	0.366704
139	0.509015	0.490985	0.367562
140	0.509724	0.490276	0.368379
141	0.509041	0.490959	0.367795
142	0.505132	0.494868	0.365647
143	0.506552	0.493448	0.366699
144	0.507647	0.492353	0.365555
145	0.506075	0.493925	0.366532
146	0.505027	0.494973	0.365696
147	0.50507	0.49493	0.365371
148	0.505171	0.494829	0.365401
149	0.505499	0.494501	0.365272
150	0.503151	0.496849	0.364703
151	0.495545	0.504455	0.358283
152	0.497027	0.502973	0.35831
153	0.496682	0.503318	0.359724
154	0.494564	0.505436	0.358489
155	0.491427	0.508573	0.356582
156	0.490686	0.509314	0.355991
157	0.489045	0.510955	0.355023
158	0.491595	0.508405	0.352517
159	0.490328	0.509672	0.351682
160	0.490001	0.509999	0.351141
161	0.488072	0.511928	0.352483
162	0.486614	0.513386	0.349976
163	0.487207	0.512793	0.352872
164	0.485975	0.514025	0.3503
165	0.485389	0.514611	0.349599
166	0.484903	0.515097	0.351161
167	0.485054	0.514946	0.349041
168	0.48505	0.51495	0.351451
169	0.486807	0.513193	0.352108
170	0.487072	0.512928	0.352386
171	0.485595	0.514405	0.351065
172	0.484674	0.515326	0.349465
173	0.485419	0.514581	0.348592
174	0.499535	0.500465	0.354618
175	0.498725	0.501275	0.34983
176	0.500574	0.499426	0.354891
177	0.499633	0.500367	0.353772
178	0.49882	0.50118	0.353677
179	0.498852	0.501148	0.35293
180	0.499702	0.500298	0.352537
181	0.498285	0.501715	0.34921
182	0.498213	0.501787	0.352727
183	0.497991	0.502009	0.351541
184	0.497185	0.502815	0.351687
185	0.496273	0.503727	0.351205
186	0.495157	0.504843	0.350885
187	0.496523	0.503477	0.351098
188	0.496342	0.503658	0.346891
189	0.494666	0.505334	0.347707
190	0.49697	0.50303	0.347632
191	0.487736	0.512264	0.340533
192	0.481402	0.518598	0.335869
193	0.481606	0.518394	0.337306
194	0.482422	0.517578	0.335712
195	0.479872	0.520128	0.33328
196	0.482302	0.517698	0.333149
197	0.483693	0.516307	0.335572
198	0.476466	0.523534	0.333275
199	0.474324	0.525676	0.329657
200	0.472418	0.527582	0.327393
201	0.474329	0.525671	0.327931
202	0.476921	0.523079	0.330242
203	0.478913	0.521087	0.333183
204	0.478901	0.521099	0.330454
205	0.475102	0.524898	0.325227
206	0.477553	0.522447	0.327476
207	0.476401	0.523599	0.326202
208	0.477712	0.522288	0.32706
209	0.477112	0.522888	0.325626
210	0.477129	0.522871	0.326719
211	0.475832	0.524168	0.32586
212	0.475332	0.524668	0.323695
213	0.476464	0.523536	0.325316
214	0.475269	0.524731	0.323412
215	0.479733	0.520267	0.328261
216	0.48136	0.51864	0.325089
217	0.482756	0.517244	0.327004
218	0.485037	0.514963	0.32798
219	0.488752	0.511248	0.330536
220	0.48714	0.51286	0.326976
221	0.48687	0.51313	0.326874
222	0.489321	0.510679	0.330152
223	0.487633	0.512367	0.326755
224	0.488784	0.511216	0.329354
225	0.487293	0.512707	0.329119
226	0.483574	0.516426	0.322538
227	0.484164	0.515836	0.327466
228	0.484041	0.515959	0.325497
229	0.484054	0.515946	0.32537
230	0.48124	0.51876	0.322764
231	0.484557	0.515443	0.325846
232	0.483299	0.516701	0.323042
233	0.496333	0.503667	0.33345
234	0.495222	0.504778	0.335046
235	0.497364	0.502636	0.33563
236	0.497354	0.502646	0.329448
237	0.503053	0.496947	0.331692
238	0.505124	0.494876	0.335787
239	0.503276	0.496724	0.330157
240	0.501704	0.498296	0.331711
241	0.532806	0.467194	0.343834
242	0.565166	0.434834	0.352499
243	0.562603	0.437397	0.351963
244	0.571371	0.428629	0.353532
245	0.573662	0.426338	0.354383
246	0.576266	0.423734	0.357134
247	0.575761	0.424239	0.354217
248	0.602109	0.397891	0.364568
249	0.629585	0.370415	0.389625
250	0.617377	0.382623	0.368054
251	0.589866	0.410134	0.34428
252	0.58759	0.41241	0.347645
253	0.583213	0.416787	0.341933
254	0.582014	0.417986	0.343801
255	0.585693	0.414307	0.34147
256	0.595698	0.404302	0.343031
257	0.591675	0.408325	0.343101
258	0.60253	0.39747	0.344527
259	0.606263	0.393737	0.346709
260	0.609041	0.390959	0.352815
261	0.607766	0.392234	0.350091
262	0.616408	0.383592	0.354687
263	0.616741	0.383259	0.356811
264	0.621111	0.378889	0.359002
265	0.627528	0.372472	0.359392
266	0.617472	0.382528	0.356213
267	0.622808	0.377192	0.363715
268	0.620356	0.379644	0.36588
269	0.628067	0.371933	0.367671
270	0.624339	0.375661	0.355781
271	0.625676	0.374324	0.366119
272	0.624048	0.375952	0.376211
273	0.627586	0.372414	0.372938
274	0.630459	0.369541	0.375246
275	0.648094	0.351906	0.381968
276	0.638744	0.361256	0.386308
277	0.640709	0.359291	0.382379
278	0.637109	0.362891	0.38244
279	0.641817	0.358183	0.389192
280	0.641827	0.358173	0.385528
281	0.641789	0.358211	0.389371
282	0.641148	0.358852	0.392944
283	0.642863	0.357137	0.39056
284	0.654547	0.345453	0.390355
285	0.660932	0.339068	0.395195
286	0.664072	0.335928	0.395061
287	0.665993	0.334007	0.393195
288	0.666776	0.333224	0.395587
289	0.658622	0.341378	0.391732
290	0.662429	0.337571	0.388839
291	0.672459	0.327541	0.402046
292	0.683206	0.316794	0.40375
293	0.69267	0.30733	0.409694
294	0.708552	0.291448	0.419327
295	0.709114	0.290886	0.419887
296	0.716908	0.283092	0.422693
297	0.727015	0.272985	0.428077
298	0.727356	0.272644	0.430556
299	0.726198	0.273802	0.428165
300	0.738923	0.261077	0.441175
301	0.757257	0.242743	0.444456
302	0.76629	0.23371	0.446512
303	0.770692	0.229308	0.460252
304	0.777732	0.222268	0.458035
305	0.782388	0.217612	0.459177
306	0.78559	0.21441	0.456955
307	0.78387	0.21613	0.454254
308	0.788256	0.211744	0.465734
309	0.793287	0.206713	0.461553
310	0.788534	0.211466	0.469423
311	0.788691	0.211309	0.461987
312	0.79104	0.20896	0.474692
313	0.799667	0.200333	0.491535
314	0.808623	0.191377	0.487353
315	0.81296	0.18704	0.485667
316	0.810643	0.189357	0.496187
317	0.81943	0.18057	0.490177
318	0.822276	0.177724	0.498292
319	0.823034	0.176966	0.509951
320	0.831045	0.168955	0.524999
321	0.839821	0.160179	0.522493
322	0.849415	0.150585	0.528898
323	0.855895	0.144105	0.536303
324	0.859078	0.140922	0.539144
325	0.873037	0.126963	0.549416
326	0.880242	0.119758	0.546122
327	0.887685	0.112315	0.556829
328	0.917318	0.0826823	0.564781
329	0.931914	0.0680862	0.578876
330	0.942129	0.0578714	0.580649
331	0.950449	0.0495509	0.594252
332	0.953958	0.0460418	0.593254
333	0.959785	0.0402151	0.588
334	0.962014	0.037986	0.575667
335	0.972401	0.0275986	0.615333
336	0.976435	0.0235654	0.619924
337	0.975577	0.0244232	0.605152
338	0.978985	0.021015	0.593335
339	0.978864	0.0211359	0.614366
340	0.978031	0.0219693	0.598812
341	0.976431	0.0235687	0.601742
342	0.976369	0.0236314	0.594833
343	0.972909	0.027091	0.568925
344	0.974512	0.0254882	0.60362
345	0.971258	0.0287418	0.579264
346	0.971954	0.0280459	0.566965
347	0.971275	0.0287251	0.594435
348	0.971831	0.0281693	0.578699
349	0.972318	0.0276822	0.573048
350	0.971221	0.0287792	0.574589
351	0.970555	0.0294448	0.575026
352	0.969744	0.0302564	0.572015
353	0.972882	0.0271179	0.589803
354	0.969725	0.0302751	0.576349
355	0.969621	0.0303785	0.59032
356	0.969523	0.0304766	0.592128
357	0.976458	0.0235419	0.58617
358	0.975077	0.0249229	0.587456
359	0.983991	0.0160085	0.595489
360	0.985567	0.0144327	0.598163
361	0.984904	0.0150958	0.596045
362	0.985185	0.0148153	0.594174
363	0.984714	0.0152865	0.598564
364	0.988193	0.0118073	0.6083
365	1	0	0.620715
366	1	0	0.623658
367	1	0	0.630145
368	1	0	0.629106
369	1	0	0.626837
370	1	0	0.625177
371	1	0	0.649966
372	1	0	0.662447
373	1	0	0.664834
374	1	0	0.639172
375	1	0	0.660538
376	1	0	0.650346
377	1	0	0.633892
378	1	0	0.691698
379	1	0	0.73094
380	1	0	0.753049
381	1	0	0.80997
382	1	0	0.803538
383	1	0	0.837477
384	1	0	0.852431
385	1	0	0.862643
386	1	0	0.88055
387	1	0	0.870014
388	1	0	0.846294
389	1	0	0.896801
390	1	0	0.917783
391	1	0	0.91238
392	1	0	0.922138
393	1	0	0.934098
394	1	0	0.943548
395	1	0	0.925985
396	1	0	0.940523
397	1	0	0.932617
398	1	0	0.93791
399	1	0	0.943815
400	1	0	0.946593
401	1	0	0.930353
402	1	0	0.947818
403	1	0	0.934768
404	1	0	0.945166
405	1	0	0.949049
406	1	0	0.958993
407	1	0	0.959903
408	1	0	0.967672
409	1	0	0.96029
410	1	0	0.968455
411	1	0	0.964862
412	1	0	0.97527
413	1	0	0.970717
414	1	0	0.976304
415	1	0	0.980921
416	1	0	0.976358
417	1	0	0.977602
418	1	0	0.979559
419	1	0	0.982042
420	1	0	0.983597
421	1	0	0.981664
422	1	0	0.982819
423	1	0	0.987288
424	1	0	0.980252
425	1	0	0.987279
426	1	0	0.985243
427	1	0	0.98818
428	1	0	0.986169
429	1	0	0.984408
430	1	0	0.988245
431	1	0	0.986513
432	1	0	0.988108
433	1	0	0.99254
434	1	0	0.99248
435	1	0	0.990157
436	1	0	0.993559
437	1	0	0.993984
438	1	0	0.986902
439	1	0	0.986826
440	1	0	0.986682
441	1	0	0.986202
442	1	0	0.986514
443	1	0	0.988169
444	1	0	0.99285
445	1	0	0.994293
446	1	0	0.994366
447	1	0	0.9938
448	1	0	0.994711
449	1	0	0.997568
450	1	0	0.996721
451	1	0	0.997151
452	1	0	0.996787
453	1	0	0.998591
454	1	0	0.997958
455	1	0	0.997749
456	1	0	0.998021
457	1	0	0.998559
458	1	0	0.999295
459	1	0	0.999208
460	1	0	0.998971
461	1	0	0.999583
462	1	0	0.999029
463	1	0	0.999187
464	1	0	0.999158
465	1	0	0.998927
466	1	0	0.991561
467	1	0	0.967045
468	1	0	0.95653
469	1	0	0.966312
470	1	0	0.964844
471	1	0	0.943899
472	1	0	0.983671
473	1	0	0.992873
474	1	0	0.998031
475	1	0	0.998817
476	1	0	0.998947
477	1	0	0.999279
478	1	0	0.999344
479	1	0	0.999286
480	1	0	0.999286
481	1	0	0.985235
482	1	0	0.999178
483	1	0	0.999502
484	1	0	0.987958
485	1	0	0.999177
486	1	0	0.998304
487	1	0	0.984102
488	1	0	0.977714
489	1	0	0.982534
490	1	0	0.999604
491	1	0	0.998375
492	1	0	0.9988
493	1	0	0.997449
494	1	0	0.998412
495	1	0	0.997548
496	1	0	0.998799
497	1	0	0.999396
498	1	0	0.99895
499	1	0	0.997546
500	1	0	0.998431
501	1	0	0.999518
502	1	0	0.999092
503	1	0	0.999489
504	1	0	0.999094

## Sheet: figure 2
fig. 2e				fig. 2f			fig. 2g 1-bond			fig. 2g 2-bond			fig. 2g all			fig. 2h		fig. 2i height distribution			fig. 2i dwell times			fig. 2i concentrations		fig. 2k,l		fig. 2m
time (s)	#molecule (estimated from area)			time (s)	#molecule		bin center (s)	percentrage (%)		bin center (s)	percentrage (%)		bin center (s)	percentrage (%)		see Table 1.		bin center (s)	count		bin center (s)	count		see Table 1		see Table 2		see Table 1
0	928.317			0	216		0.5	1		0.5	n/a		0.5	1				-0.89	6		0.917431	0
1	929.573			1	216		1.5	0.186992		1.5	1		1.5	0.542883				-0.885	3		2.75229	0
2	929.795			2	216		2.5	0.113821		2.5	0.772313		2.5	0.412409				-0.88	2		4.58716	0
3	931.59			3	215		3.5	0.0894309		3.5	0.632058		3.5	0.336679				-0.875	2		6.42202	59
4	934.654			4	216		4.5	0.0772358		4.5	0.533698		4.5	0.284672				-0.87	1		8.25688	57
5	937.561			5	212		5.5	0.0691057		5.5	0.473588		5.5	0.252737				-0.865	1		10.0917	70
6	935.678			6	212		6.5	0.0569106		6.5	0.397086		6.5	0.211679				-0.86	2		11.9266	93
7	934.371			7	208		7.5	0.0569106		7.5	0.338798		7.5	0.182482				-0.855	1		13.7615	87
8	930.824			8	208		8.5	0.0447154		8.5	0.302368		8.5	0.161496				-0.85	1		15.5963	114
9	927.585			9	209		9.5	0.0406504		9.5	0.269581		9.5	0.144161				-0.845	2		17.4312	125
10	928.498			10	209		10.5	0.0284553		10.5	0.24408		10.5	0.12865				-0.84	1		19.2661	129
11	931.888			11	208		11.5	0.0284553		11.5	0.214936		11.5	0.114051				-0.835	3		21.1009	152
12	934.546			12	207		12.5	0.0243902		12.5	0.189435		12.5	0.100365				-0.83	5		22.9358	140
13	934.41			13	207		13.5	0.0121951		13.5	0.176685		13.5	0.0912409				-0.825	4		24.7706	139
14	937.849			14	207		14.5	0.0121951		14.5	0.160291		14.5	0.0830292				-0.82	3		26.6055	159
15	934.605			15	205		15.5	0.0121951		15.5	0.153005		15.5	0.0793796				-0.815	3		28.4404	178
16	934.678			16	205		16.5	0.0121951		16.5	0.136612		16.5	0.0711679				-0.81	5		30.2752	165
17	936.956			17	205		17.5	0.00813008		17.5	0.125683		17.5	0.064781				-0.805	6		32.1101	191
18	939.756			18	203		18.5	0.00813008		18.5	0.120219		18.5	0.0620438				-0.8	5		33.945	185
19	939.034			19	203		19.5	0.00406504		19.5	0.112933		19.5	0.0574818				-0.795	6		35.7798	206
20	938.249			20	204		20.5	0.00406504		20.5	0.105647		20.5	0.0538321				-0.79	2		37.6147	219
21	936.2			21	204		21.5	0.00406504		21.5	0.0947177		21.5	0.0483577				-0.785	6		39.4495	217
22	931.093			22	204		22.5	0.00406504		22.5	0.0892532		22.5	0.0456204				-0.78	7		41.2844	243
23	928.98			23	207					23.5	0.0874317		23.5	0.0437956				-0.775	7		43.1193	230
24	927.454			24	205					24.5	0.0783242		24.5	0.0392336				-0.77	5		44.9541	241
25	926.473			25	206					25.5	0.0728597		25.5	0.0364964				-0.765	4		46.789	227
26	925.205			26	206					26.5	0.0710383		26.5	0.0355839				-0.76	5		48.6239	251
27	925.488			27	205					27.5	0.0655738		27.5	0.0328467				-0.755	2		50.4587	249
28	929.185			28	206					28.5	0.0637523		28.5	0.0319343				-0.75	5		52.2936	222
29	931.098			29	205					29.5	0.0582878		29.5	0.0291971				-0.745	4		54.1284	230
30	931.239			30	204					30.5	0.0546448		30.5	0.0273723				-0.74	3		55.9633	227
31	932.122			31	204					31.5	0.0528233		31.5	0.0264599				-0.735	6		57.7982	213
32	932.81			32	205					32.5	0.0528233		32.5	0.0264599				-0.73	2		59.633	177
33	930.249			33	206					33.5	0.0528233		33.5	0.0264599				-0.725	7		61.4679	174
34	931.083			34	204					34.5	0.0528233		34.5	0.0264599				-0.72	6		63.3028	155
35	932.088			35	204					35.5	0.0528233		35.5	0.0264599				-0.715	9		65.1376	140
36	935.107			36	205					36.5	0.0473588		36.5	0.0237226				-0.71	3		66.9725	126
37	937.039			37	205					37.5	0.0437158		37.5	0.0218978				-0.705	6		68.8073	132
38	939.19			38	205					38.5	0.0418944		38.5	0.0209854				-0.7	3		70.6422	118
39	935.868			39	205					39.5	0.0382514		39.5	0.0191606				-0.695	5		72.4771	112
40	934.512			40	204					40.5	0.0364299		40.5	0.0182482				-0.69	2		74.3119	102
41	931.707			41	206					41.5	0.0364299		41.5	0.0182482				-0.685	6		76.1468	93
42	931.693			42	208					42.5	0.0364299		42.5	0.0182482				-0.68	14		77.9817	89
43	930.273			43	208					43.5	0.0364299		43.5	0.0182482				-0.675	10		79.8165	78
44	929.454			44	209					44.5	0.0346084		44.5	0.0173358				-0.67	12		81.6514	68
45	930.571			45	208					45.5	0.0327869		45.5	0.0164234				-0.665	20		83.4862	75
46	929.483			46	207					46.5	0.0309654		46.5	0.0155109				-0.66	11		85.3211	55
47	926.371			47	208					47.5	0.0291439		47.5	0.0145985				-0.655	10		87.156	74
48	925.634			48	207					48.5	0.0255009		48.5	0.0127737				-0.65	9		88.9908	52
49	928.151			49	208					49.5	0.0255009		49.5	0.0127737				-0.645	12		90.8257	56
50	927.702			50	210					50.5	0.0255009		50.5	0.0127737				-0.64	11		92.6606	61
51	926.961			51	210					51.5	0.0236794		51.5	0.0118613				-0.635	8		94.4954	45
52	928.644			52	208					52.5	0.0218579		52.5	0.0109489				-0.63	9		96.3303	52
53	932.298			53	206					53.5	0.0200364		53.5	0.0100365				-0.625	10		98.1651	40
54	931.195			54	205					54.5	0.0163934		54.5	0.00821168				-0.62	5		100	51
55	930.439			55	206					55.5	0.0163934		55.5	0.00821168				-0.615	8		101.835	44
56	930.259			56	207					56.5	0.0163934		56.5	0.00821168				-0.61	14		103.67	37
57	930.58			57	206					57.5	0.0163934		57.5	0.00821168				-0.605	13		105.505	37
58	926.917			58	207					58.5	0.0163934		58.5	0.00821168				-0.6	14		107.339	36
59	929.322			59	207					59.5	0.0163934		59.5	0.00821168				-0.595	12		109.174	26
60	931.151			60	204					60.5	0.0163934		60.5	0.00821168				-0.59	14		111.009	32
61	930.966			61	204					61.5	0.0163934		61.5	0.00821168				-0.585	17		112.844	34
62	934.161			62	203					62.5	0.0163934		62.5	0.00821168				-0.58	28		114.679	31
63	935.068			63	203					63.5	0.0163934		63.5	0.00821168				-0.575	22		116.514	21
64	934.839			64	203					64.5	0.0163934		64.5	0.00821168				-0.57	18		118.349	27
65	934.644			65	204					65.5	0.0127505		65.5	0.00638686				-0.565	10		120.183	24
66	937.912			66	203					66.5	0.0127505		66.5	0.00638686				-0.56	14		122.018	14
67	940.146			67	202					67.5	0.0127505		67.5	0.00638686				-0.555	17		123.853	12
68	937.107			68	202					68.5	0.0127505		68.5	0.00638686				-0.55	27		125.688	21
69	938.878			69	202					69.5	0.010929		69.5	0.00547445				-0.545	38		127.523	17
70	936.932			70	201					70.5	0.010929		70.5	0.00547445				-0.54	43		129.358	18
71	938.546			71	201					71.5	0.010929		71.5	0.00547445				-0.535	49		131.193	14
72	933.99			72	202					72.5	0.010929		72.5	0.00547445				-0.53	35		133.028	20
73	943.098			73	201					73.5	0.00910747		73.5	0.00456204				-0.525	22		134.862	12
74	938.639			74	201					74.5	0.00910747		74.5	0.00456204				-0.52	20		136.697	6
75	939.473			75	200					75.5	0.00728597		75.5	0.00364964				-0.515	30		138.532	12
76	937.229			76	201					76.5	0.00728597		76.5	0.00364964				-0.51	33		140.367	10
77	935.341			77	200					77.5	0.00728597		77.5	0.00364964				-0.505	32		142.202	15
78	927.976			78	200					78.5	0.00728597		78.5	0.00364964				-0.5	42		144.037	12
79	935.6			79	201					79.5	0.00728597		79.5	0.00364964				-0.495	57		145.872	14
80	934.01			80	201					80.5	0.00728597		80.5	0.00364964				-0.49	66		147.706	13
81	931.776			81	202					81.5	0.00728597		81.5	0.00364964				-0.485	72		149.541	10
82	931.663			82	202					82.5	0.00728597		82.5	0.00364964				-0.48	75		151.376	7
83	928.566			83	203					83.5	0.00728597		83.5	0.00364964				-0.475	66		153.211	13
84	921.595			84	202					84.5	0.00546448		84.5	0.00273723				-0.47	79		155.046	8
85	921.307			85	201					85.5	0.00546448		85.5	0.00273723				-0.465	115		156.881	11
86	917.976			86	200					86.5	0.00546448		86.5	0.00273723				-0.46	122		158.716	6
87	914.341			87	201					87.5	0.00546448		87.5	0.00273723				-0.455	144		160.55	5
88	912.771			88	200					88.5	0.00546448		88.5	0.00273723				-0.45	168		162.385	5
89	907.088			89	200					89.5	0.00546448		89.5	0.00273723				-0.445	176		164.22	9
90	906.722			90	200					90.5	0.00546448		90.5	0.00273723				-0.44	237		166.055	3
91	907.395			91	199					91.5	0.00546448		91.5	0.00273723				-0.435	261		167.89	5
92	908.229			92	199					92.5	0.00546448		92.5	0.00273723				-0.43	326		169.725	5
93	908.81			93	197					93.5	0.00364299		93.5	0.00182482				-0.425	358		171.56	6
94	913.341			94	198					94.5	0.00364299		94.5	0.00182482				-0.42	441		173.394	3
95	913.59			95	197					95.5	0.00364299		95.5	0.00182482				-0.415	488		175.229	4
96	918.034			96	196					96.5	0.00364299		96.5	0.00182482				-0.41	589		177.064	5
97	918.82			97	196					97.5	0.00364299		97.5	0.00182482				-0.405	632		178.899	9
98	919.873			98	193					98.5	0.00364299		98.5	0.00182482				-0.4	767		180.734	8
99	919.712			99	193					99.5	0.00364299		99.5	0.00182482				-0.395	922		182.569	3
100	919.571			100	194													-0.39	960		184.404	4
101	915.361			101	195													-0.385	1078		186.239	7
102	914.907			102	195													-0.38	1266		188.073	5
103	913.839			103	195													-0.375	1411		189.908	4
104	911.337			104	197													-0.37	1579		191.743	3
105	911.58			105	197													-0.365	1791		193.578	6
106	911.605			106	196													-0.36	1961		195.413	0
107	911.507			107	197													-0.355	2172		197.248	5
108	914.571			108	198													-0.35	2335		199.083	3
109	918.62			109	201													-0.345	2717		200.917	6
110	919.229			110	203													-0.34	3074		202.752	4
111	920.727			111	206													-0.335	3507		204.587	3
112	924.01			112	206													-0.33	3896		206.422	1
113	924.917			113	206													-0.325	4099		208.257	8
114	924.161			114	207													-0.32	4545		210.092	0
115	924.771			115	207													-0.315	4923		211.927	4
116	926.78			116	209													-0.31	5499		213.761	3
117	924.483			117	207													-0.305	5990		215.596	5
118	920.722			118	207													-0.3	6510		217.431	3
119	928.146			119	207													-0.295	6971		219.266	3
120	924.244			120	207													-0.29	7771		221.101	4
121	919.463			121	207													-0.285	8318		222.936	6
122	916.2			122	207													-0.28	9102		224.771	3
123	915.859			123	208													-0.275	9520		226.606	2
124	901.99			124	207													-0.27	10302		228.44	2
125	900.527			125	207													-0.265	10800		230.275	6
126	899.224			126	204													-0.26	11404		232.11	5
127	898.561			127	204													-0.255	12094		233.945	1
128	897.439			128	205													-0.25	13090		235.78	2
129	898.776			129	207													-0.245	13828		237.615	3
130	901.171			130	206													-0.24	14716		239.45	0
131	901.839			131	205													-0.235	15010		241.284	3
132	901.678			132	204													-0.23	16266		243.119	0
133	903.18			133	205													-0.225	17545		244.954	2
134	904.551			134	204													-0.22	18188		246.789	1
135	901.873			135	206													-0.215	19249		248.624	2
136	903.478			136	204													-0.21	20039		250.459	0
137	905.463			137	203													-0.205	21003		252.294	3
138	905.507			138	203													-0.2	21996		254.128	2
139	905.015			139	205													-0.195	22602		255.963	1
140	908.917			140	205													-0.19	23479		257.798	1
141	912.312			141	204													-0.185	24483		259.633	3
142	913.078			142	205													-0.18	25301		261.468	0
143	914.98			143	207													-0.175	25914		263.303	3
144	919.546			144	204													-0.17	26757		265.138	3
145	920.449			145	204													-0.165	27345		266.972	1
146	917.829			146	203													-0.16	28057		268.807	1
147	921.595			147	202													-0.155	29153		270.642	2
148	921.717			148	201													-0.15	29976		272.477	0
149	918.6			149	199													-0.145	30196		274.312	1
150	915.937			150	199													-0.14	30962		276.147	1
151	914.624			151	198													-0.135	31437		277.982	2
152	917.38			152	201													-0.13	32240		279.817	1
153	916.927			153	197													-0.125	32676		281.651	0
154	921.034			154	196													-0.12	33072		283.486	1
155	925.849			155	198													-0.115	33425		285.321	1
156	932.639			156	194													-0.11	34055		287.156	1
157	928.78			157	196													-0.105	34306		288.991	2
158	927.795			158	199													-0.1	34507		290.826	0
159	932.029			159	197													-0.095	34888		292.661	0
160	927.976			160	198													-0.09	35031		294.495	0
161	923.273			161	200													-0.085	35153		296.33	0
162	927.541			162	202													-0.08	35066		298.165	0
163	932.02			163	201													-0.075	35445		300	2
164	927.912			164	202													-0.07	35309		301.835	0
165	929.498			165	200													-0.065	35640		303.67	0
166	929.005			166	200													-0.06	35900		305.505	0
167	925.61			167	201													-0.055	35841		307.339	0
168	923.421			168	202													-0.05	35875		309.174	0
169	920.431			169	202													-0.045	36186		311.009	0
				169	202													-0.04	35970		312.844	0
				169	204													-0.035	36061		314.679	1
				169	203													-0.03	36141		316.514	1
				169	204													-0.025	35712		318.349	0
				169	202													-0.02	35453		320.183	2
				169	202													-0.015	35591		322.018	1
				169	203													-0.01	34720		323.853	0
				169	202													-0.005	34575		325.688	0
				169	201													0	34402		327.523	0
				169	203													0.005	33964		329.358	0
				169	205													0.01	33609		331.193	1
				169	204													0.015	32792		333.028	2
				169	203													0.02	32179		334.862	0
				169	203													0.025	31750		336.697	1
				169	202													0.03	31250		338.532	0
				169	202													0.035	30173		340.367	0
				169	203													0.04	30209		342.202	1
				169	203													0.045	29317		344.037	1
				169	199													0.05	28711		345.872	0
				169	200													0.055	27835		347.706	3
				169	202													0.06	26903		349.541	0
				169	204													0.065	26142		351.376	2
				169	199													0.07	25591		353.211	1
				169	200													0.075	24585		355.046	1
				169	200													0.08	23692		356.881	0
				169	201													0.085	23037		358.716	1
				169	200													0.09	22552		360.55	0
				169	198													0.095	21400		362.385	0
				169	197													0.1	20777		364.22	1
				169	197													0.105	19893		366.055	1
				169	196													0.11	19019		367.89	0
				169	195													0.115	18276		369.725	0
				169	195													0.12	17273		371.56	0
				169	198													0.125	16754		373.394	2
				169	199													0.13	16319		375.229	2
				169	202													0.135	15446		377.064	0
				169	200													0.14	14788		378.899	0
				169	199													0.145	14119		380.734	1
				169	199													0.15	13658		382.569	1
				169	200													0.155	12996		384.404	0
				169	200													0.16	12430		386.239	1
				169	201													0.165	11626		388.073	1
				169	199													0.17	11022		389.908	0
				169	199													0.175	10616		391.743	0
				169	199													0.18	10076		393.578	0
				169	198													0.185	9687		395.413	0
				169	196													0.19	9169		397.248	0
				169	196													0.195	8576		399.083	1
				169	198													0.2	8197
				169	198													0.205	7606
				169	199													0.21	7289
				169	199													0.215	7055
				169	197													0.22	6494
				169	197													0.225	6211
				169	198													0.23	5973
				169	199													0.235	5830
				169	200													0.24	5479
				169	198													0.245	5111
				169	198													0.25	4985
				169	197													0.255	4743
				169	199													0.26	4422
				169	199													0.265	4292
				169	200													0.27	3953
				169	198													0.275	3825
				169	198													0.28	3710
				169	197													0.285	3478
				169	196													0.29	3359
				169	199													0.295	3153
				169	194													0.3	3075
				169	193													0.305	2899
				169	194													0.31	2700
				169	194													0.315	2772
				169	194													0.32	2562
				169	195													0.325	2408
				169	193													0.33	2337
				169	193													0.335	2305
				169	193													0.34	2239
				169	191													0.345	2196
				169	191													0.35	2094
				169	192													0.355	2126
				169	196													0.36	1965
				169	194													0.365	1962
				169	194													0.37	1927
				169	193													0.375	1910
				169	192													0.38	1821
				169	191													0.385	1779
				169	191													0.39	1678
				169	189													0.395	1685
				169	189													0.4	1584
				169	191													0.405	1526
				169	189													0.41	1595
				169	189													0.415	1570
				169	190													0.42	1541
				169	187													0.425	1508
				169	188													0.43	1468
				169	187													0.435	1430
				169	187													0.44	1322
				169	186													0.445	1377
				169	186													0.45	1358
				169	186													0.455	1311
				169	186													0.46	1290
				169	186													0.465	1316
				169	186													0.47	1273
				169	185													0.475	1215
				169	185													0.48	1184
				169	184													0.485	1164
				169	185													0.49	1150
				169	190													0.495	1200
				169	189													0.5	1151
				169	189													0.505	1049
				169	190													0.51	1074
				169	191													0.515	1095
				169	191													0.52	1076
				169	192													0.525	1038
				169	190													0.53	1043
				169	191													0.535	998
				169	190													0.54	978
				169	192													0.545	973
				169	193													0.55	990
				169	193													0.555	939
				169	190													0.56	962
				169	189													0.565	949
				169	189													0.57	887
				169	191													0.575	866
				169	191													0.58	925
				169	191													0.585	872
				169	190													0.59	856
				169	193													0.595	870
				169	191													0.6	855
				169	189													0.605	862
				169	190													0.61	861
				169	190													0.615	855
				169	190													0.62	747
				169	189													0.625	801
				169	189													0.63	802
				169	190													0.635	778
				169	189													0.64	811
				169	190													0.645	811
				169	193													0.65	759
				169	192													0.655	745
				169	188													0.66	667
				169	188													0.665	725
				169	191													0.67	697
				169	191													0.675	691
				169	191													0.68	741
				169	191													0.685	700
				169	191													0.69	670
				169	190													0.695	629
				169	191													0.7	661
				169	190													0.705	685
				169	190													0.71	608
				169	187													0.715	625
				169	188													0.72	632
				169	186													0.725	617
				169	187													0.73	616
				169	187													0.735	569
				169	187													0.74	582
				169	186													0.745	590
				169	185													0.75	588
				169	186													0.755	586
				169	185													0.76	575
				169	185													0.765	571
				169	186													0.77	586
				169	185													0.775	543
				169	183													0.78	599
				169	184													0.785	531
				169	185													0.79	560
				169	182													0.795	533
				169	183													0.8	560
				169	182													0.805	538
				169	183													0.81	543
				169	183													0.815	517
				169	184													0.82	541
				169	184													0.825	532
				169	184													0.83	516
				169	184													0.835	516
				169	183													0.84	551
				169	184													0.845	525
				169	183													0.85	476
				169	184													0.855	474
				169	184													0.86	528
				169	182													0.865	452
				169	185													0.87	495
				169	184													0.875	458
				169	185													0.88	454
				169	184													0.885	444
				169	188													0.89	457
				169	185													0.895	445
				169	186													0.9	395
				169	185													0.905	467
				169	186													0.91	465
				169	182													0.915	434
				169	183													0.92	454
				169	180													0.925	457
				169	178													0.93	432
				169	176													0.935	427
				169	176													0.94	407
				169	175													0.945	403
				169	175													0.95	429
				169	175													0.955	418
				169	174													0.96	437
				169	175													0.965	399
				169	175													0.97	412
				169	175													0.975	453
				169	176													0.98	409
				169	174													0.985	416
				169	176													0.99	443
				169	175													0.995	426
				169	176													1	376
				169	175													1.005	425
				169	174													1.01	430
				169	173													1.015	409
				169	170													1.02	401
				169	170													1.025	368
				169	170													1.03	415
				169	171													1.035	400
				169	169													1.04	376
				169	171													1.045	381
				169	171													1.05	428
				169	169													1.055	410
				169	166													1.06	371
				169	165													1.065	373
				169	161													1.07	386
				169	160													1.075	390
				169	159													1.08	352
				169	160													1.085	379
				169	158													1.09	338
				169	157													1.095	363
				169	158													1.1	350
				169	157													1.105	314
				169	157													1.11	348
				169	161													1.115	354
				169	157													1.12	347
				169	153													1.125	324
				169	158													1.13	336
				169	158													1.135	359
				169	161													1.14	368
				169	161													1.145	339
				169	160													1.15	331
				169	156													1.155	364
				169	151													1.16	343
				169	152													1.165	397
				169	150													1.17	338
				169	153													1.175	326
				169	153													1.18	358
				169	149													1.185	302
				169	150													1.19	316
				169	149													1.195	337
				169	148													1.2	351
				169	149													1.205	325
				169	148													1.21	345
				169	147													1.215	353
				169	149													1.22	320
				169	150													1.225	298
				169	148													1.23	299
				169	150													1.235	319
				169	148													1.24	296
				169	147													1.245	285
				169	145													1.25	304
				169	145													1.255	313
				169	147													1.26	296
				169	147													1.265	305
				169	147													1.27	324
				169	148													1.275	316
				169	149													1.28	258
				169	149													1.285	278
				169	150													1.29	290
				169	152													1.295	293
				169	150													1.3	280
				169	149													1.305	276
				169	148													1.31	267
				169	145													1.315	265
				169	147													1.32	271
				169	148													1.325	262
				169	148													1.33	226
				169	148													1.335	239
				169	148													1.34	227
				169	149													1.345	235
				169	149													1.35	211
				169	150													1.355	234
				169	150													1.36	224
				169	152													1.365	220
				169	152													1.37	243
				169	151													1.375	231
				169	152													1.38	242
				169	151													1.385	252
				169	152													1.39	212
				169	149													1.395	233
				169	149													1.4	249
				169	148													1.405	222
				169	151													1.41	196
				169	151													1.415	216
				169	150													1.42	206
				169	149													1.425	182
				169	149													1.43	202
				169	149													1.435	207
				169	148													1.44	186
				169	148													1.445	183
				169	149													1.45	198
				169	144													1.455	162
				169	145													1.46	164
				169	144													1.465	160
				169	146													1.47	162
				169	146													1.475	179
				169	146													1.48	153
				169	146													1.485	155
				169	146													1.49	136
				169	146													1.495	176
				169	147													1.5	142
				169	146													1.505	119
				169	147													1.51	129
				169	149													1.515	119
				169	149													1.52	132
				169	147													1.525	109
				169	149													1.53	111
				169	147													1.535	101
				169	147													1.54	96
				169	147													1.545	88
				169	147													1.55	95
				169	147													1.555	83
				169	148													1.56	81
				169	147													1.565	78
				169	145													1.57	66
				169	145													1.575	72
				169	145													1.58	81
				169	146													1.585	60
				169	146													1.59	60
				169	146													1.595	48
				169	144													1.6	58
				169	144													1.605	39
				169	143													1.61	35
				169	143													1.615	44
				169	141													1.62	24
				169	141													1.625	18
				169	144													1.63	33
				169	142													1.635	34
				169	142													1.64	35
				169	142													1.645	23
				169	138													1.65	27
				169	141													1.655	30
				169	142													1.66	30
				169	142													1.665	29
				169	140													1.67	32
				169	143													1.675	27
				169	147													1.68	16
				169	148													1.685	18
				169	149													1.69	29
				169	146													1.695	16
				169	148													1.7	13
				169	145													1.705	16
				169	146													1.71	12
				169	144													1.715	11
				169	143													1.72	13
				169	141													1.725	13
				169	141													1.73	10
				169	143													1.735	10
				169	143													1.74	8
				169	142													1.745	6
				169	142													1.75	6
				169	142													1.755	5
				169	141													1.76	7
				169	139													1.765	2
				169	137													1.77	6
				169	134													1.775	4
				169	133													1.78	8
				169	135													1.785	6
				169	135													1.79	4
				169	135													1.795	7
				169	135													1.8	5
				169	134													1.805	7
				169	136													1.81	5
				169	133													1.815	8
				169	133													1.82	0
				169	134													1.825	2
				169	135													1.83	2
				169	133													1.835	2
				169	136													1.84	3
				169	138													1.845	2
				169	139													1.85	5
				169	136													1.855	1
				169	136													1.86	1
				169	138													1.865	0
				169	137													1.87	1
				169	136													1.875	2
				169	137													1.88	1
				169	137													1.885	1
				169	137													1.89	1
				169	133													1.895	1
				169	134													1.9	1
				169	135													1.905	0
				169	135													1.91	3
				169	137													1.915	1
				169	135													1.92	0
				169	135													1.925	2
				169	137													1.93	1
				169	136													1.935	1
				169	135													1.94	2
				169	136													1.945	0
				169	135													1.95	3
				169	137													1.955	0
				169	137													1.96	1
				169	137													1.965	2
				169	137													1.97	2
				169	139													1.975	3
				169	135													1.98	1
				169	137													1.985	2
				169	133													1.99	3
				169	136													1.995	3
				169	135													2	1
				169	134													2.005	0
				169	132													2.01	1
				169	134													2.015	1
				169	135													2.02	1
				169	135													2.025	0
				169	136													2.03	1
				169	134													2.035	2
				169	130													2.04	0
				169	134													2.045	1
				169	130													2.05	2
				169	133													2.055	1
				169	133													2.06	2
				169	131													2.065	1
				169	129													2.07	2
				169	131													2.075	1
				169	132													2.08	2
				169	133													2.085	6
				169	132
				169	131
				169	132
				169	133
				169	131
				169	132
				169	136
				169	136
				169	138
				169	138
				169	137
				169	137
				169	140
				169	137
				169	138
				169	139
				169	139
				169	139
				169	139
				169	139
				169	140
				169	141
				169	138
				169	139
				169	138
				169	136
				169	137
				169	135
				169	135
				169	139
				169	137
				169	135
				169	139
				169	140
				169	139
				169	138
				169	137
				169	139
				169	140
				169	139
				169	140
				169	141
				169	140
				169	142
				169	143
				169	144
				169	143
				169	141
				169	140
				169	140
				169	139
				169	141
				169	141
				169	143
				169	142
				169	144
				169	143
				169	141
				169	140
				169	143
				169	140
				169	139
				169	140
				169	140
				169	140
				169	139
				169	142
				169	143
				169	141
				169	138
				169	140
				169	144
				169	143
				169	142
				169	142
				169	141
				169	145
				169	145
				169	147
				169	150
				169	152
				169	149
				169	150
				169	148
				169	145
				169	146
				169	151
				169	150
				169	149
				169	150
				169	148
				169	147
				169	148
				169	150
				169	146
				169	149
				169	151
				169	152
				169	150
				169	152
				169	151
				169	152
				169	150
				169	151
				169	152
				169	152
				169	150
				169	149
				169	151
				169	150
				169	150
				169	150
				169	151
				169	153
				169	152
				169	151
				169	152
				169	149
				169	148
				169	148
				169	151
				169	153
				169	150
				169	149
				169	148
				169	148
				169	148
				169	146
				169	148
				169	148
				169	149
				169	150
				169	150
				169	150
				169	149
				169	149
				169	147
				169	147
				169	150
				169	149
				169	149
				169	147
				169	144
				169	145
				169	149
				169	148
				169	147
				169	147
				169	148
				169	149
				169	145
				169	147
				169	147
				169	145
				169	146
				169	148
				169	148
				169	147
				169	147
				169	147
				169	147
				169	147
				169	146
				169	146
				169	145
				169	144
				169	144
				169	145
				169	145
				169	148
				169	149
				169	149
				169	149
				169	150
				169	150
				169	148
				169	148
				169	148
				169	148
				169	151
				169	150
				169	151
				169	150
				169	149
				169	148
				169	147
				169	148
				169	149
				169	146
				169	145
				169	146
				169	146
				169	146
				169	148
				169	146
				169	147
				169	148
				169	149
				169	151
				169	152
				169	151
				169	152
				169	153
				169	151
				169	152
				169	153
				169	152
				169	151
				169	152
				169	152
				169	152
				169	152
				169	152
				169	151
				169	151
				169	150
				169	149
				169	149
				169	150
				169	150
				169	151
				169	150
				169	150
				169	154
				169	150
				169	150
				169	151
				169	150
				169	150
				169	149
				169	151
				169	152
				169	151
				169	155
				169	150
				169	150
				169	149
				169	149
				169	150
				169	151
				169	152
				169	153
				169	152
				169	152
				169	152
				169	151
				169	151
				169	150
				169	147
				169	148
				169	147
				169	147
				169	146
				169	145
				169	144
				169	145
				169	147
				169	146
				169	146
				169	146
				169	147
				169	148
				169	147
				169	148
				169	147
				169	149
				169	151
				169	151
				169	151
				169	152
				169	152
				169	151
				169	153
				169	154
				169	151
				169	150
				169	150
				169	147
				169	149
				169	146
				169	145
				169	144
				169	146
				169	145
				169	145
				169	144
				169	145
				169	147
				169	144
				169	144
				169	144
				169	145
				169	143
				169	145
				169	144
				169	147
				169	147
				169	146
				169	145
				169	145
				169	145
				169	144
				169	143
				169	142
				169	142
				169	143
				169	142
				169	143
				169	143
				169	145
				169	144
				169	143
				169	144
				169	144
				169	145
				169	146
				169	147
				169	143
				169	141
				169	140
				169	139
				169	140
				169	134
				169	138
				169	139
				169	139
				169	142
				169	142
				169	141
				169	140
				169	140
				169	143
				169	144
				169	147
				169	144
				169	143
				169	140
				169	140
				169	140
				169	139
				169	138
				169	140
				169	139
				169	138
				169	140
				169	141
				169	141
				169	139
				169	140
				169	128
				169	140
				169	141
				169	141
				169	144
				169	143
				169	143
				169	143
				169	142
				169	142
				169	143
				169	142
				169	142
				169	142
				169	142
				169	141
				169	140
				169	140
				169	140
				169	141
				169	141
				169	142
				169	142
				169	141
				169	143
				169	140
				169	140
				169	140
				169	141
				169	141
				169	141
				169	141
				169	141
				169	140
				169	141
				169	141
				169	141
				169	139
				169	143
				169	139
				169	138
				169	138
				169	137
				169	138
				169	135
				169	136
				169	137
				169	137
				169	135

## Sheet: figure 3
fig. 3d						fig. 3e					fig. 3i			fig. 3j
distance (nm)	delta G_elas					distance (nm)	delta G_elas				psi/psi_norm	delta G_asso		psi/psi_norm	delta G_diff
	C20	C18	C16	C20			total	compression	bending		1	-2.93882		1	-1.05112
1	-5.79706	-0.78619	-0.65921	-7.05932		1	-5.79706	-2.88507	-2.91199		2	-2.79285		2	-1.47953
2	-2.37137	-0.376705	-0.352548	-4.09735		2	-2.37137	-0.227175	-2.14419		3	-2.49802		3	-1.4842
3	-0.0119419	-0.0627707	-0.0997938	-1.51606		3	-0.0119419	0.528166	-0.540108		4	-2.3857		4	-1.56847
4	0.603219	0.0786105	0.0540727	0.400513		4	0.603219	0.037554	0.565665		5	-2.3344		5	-1.68912
5	0.338208	0.0742715	0.0836459	1.08316		5	0.338208	-0.148197	0.486405		6	-1.98502		6	-1.89992
6	0.185068	0.0544614	0.074162	1.09964		6	0.185068	0.0744462	0.110621		7	-1.92058		7	-2.0096
7	0.00445856	0.00455957	0.00935634	0.172064		7	0.00445856	0.0130807	-0.00862216		8	-1.84989		8	-2.12223
8	-0.00950314	-0.00216411	-0.0018728	-0.0135747		8	-0.00950314	0.0131278	-0.0226309		9	-1.60065		9	-2.27878
9	0	0	0	0		9	0	0	0		10	-1.53925		10	-2.32908
											12	-1.43261		12	-2.50914
											11	-1.32852		11	-2.36325

## Sheet: figure 4
fig. 4f
	2 neighbors	3 neighbors
s4	3719	2399
s3	525	424
s2	421	0
s1	0	0

## Sheet: supplementary figure 3
supplementary fig. 3b
time (s)	detected	#bond
0	1	3
1	1	3
2	1	3
3	1	3
4	1	3
5	1	3
6	1	3
7	1	3
8	1	3
9	1	3
10	1	3
11	1	3
12	1	3
13	1	3
14	1	3
15	1	3
16	1	3
17	1	3
18	1	3
19	1	3
20	1	3
21	1	3
22	1	3
23	1	3
24	1	3
25	1	3
26	1	3
27	1	3
28	1	3
29	1	3
30	1	3
31	1	3
32	1	3
33	1	3
34	1	3
35	1	3
36	1	3
37	1	3
38	1	3
39	1	3
40	1	3
41	1	3
42	1	3
43	1	3
44	1	3
45	1	3
46	1	3
47	1	3
48	1	3
49	1	3
50	1	3
51	1	3
52	1	3
53	1	3
54	1	3
55	1	3
56	1	3
57	1	3
58	1	3
59	1	3
60	1	3
61	1	3
62	1	3
63	1	3
64	1	3
65	1	3
66	1	3
67	1	3
68	1	3
69	1	3
70	1	3
71	1	3
72	1	3
73	1	3
74	1	3
75	1	3
76	1	3
77	1	3
78	1	3
79	1	3
80	1	3
81	1	3
82	1	3
83	1	3
84	1	3
85	1	3
86	1	3
87	1	3
88	1	3
89	1	3
90	1	3
91	1	3
92	1	3
93	1	3
94	1	3
95	1	3
96	1	3
97	1	3
98	1	3
99	1	3
100	1	3
101	1	3
102	1	3
103	1	3
104	1	3
105	1	3
106	1	3
107	1	3
108	1	3
109	1	3
110	1	3
111	1	3
112	1	3
113	1	3
114	1	3
115	1	3
116	1	3
117	1	3
118	1	3
119	1	3
120	1	3
121	1	3
122	1	3
123	1	3
124	1	3
125	1	3
126	1	3
127	1	3
128	1	3
129	1	3
130	1	3
131	1	3
132	1	3
133	1	3
134	1	3
135	1	3
136	1	3
137	1	3
138	1	3
139	1	3
140	1	3
141	1	3
142	1	3
143	1	3
144	1	3
145	1	3
146	1	3
147	1	3
148	1	3
149	1	3
150	1	3
151	1	3
152	1	3
153	1	3
154	1	3
155	1	3
156	1	3
157	1	3
158	1	3
159	1	3
160	1	3
161	1	3
162	1	3
163	1	3
164	1	3
165	1	3
166	1	3
167	1	3
168	1	3
169	1	3
170	1	3
171	1	3
172	1	3
173	1	3
174	1	3
175	1	3
176	1	3
177	1	3
178	1	3
179	1	3
180	1	3
181	1	3
182	1	3
183	1	3
184	1	3
185	1	3
186	1	3
187	1	3
188	1	3
189	1	3
190	1	3
191	1	3
192	1	3
193	1	3
194	1	3
195	1	3
196	1	3
197	1	3
198	1	3
199	1	3
200	1	3
201	1	3
202	1	3
203	1	3
204	1	3
205	1	3
206	1	3
207	1	3
208	1	3
209	1	3
210	1	3
211	1	3
212	1	3
213	1	2
214	1	2
215	1	2
216	0	0
217	1	2
218	0	0
219	1	2
220	1	2
221	1	2
222	0	0
223	0	0
224	1	2
225	1	2
226	1	2
227	1	2
228	1	2
229	0	0
230	1	2
231	0	0
232	1	2
233	1	2
234	1	2
235	0	0
236	0	0
237	1	2
238	0	0
239	0	0
240	0	0
241	0	0
242	0	0
243	0	0
244	0	0
245	0	0
246	0	0
247	0	0
248	0	0
249	1	2
250	1	2
251	0	0
252	0	0
253	0	0
254	1	2
255	0	0
256	1	2
257	0	0
258	0	0
259	0	0
260	0	0
261	1	2
262	1	3
263	0	0
264	0	0
265	0	0
266	0	0
267	0	0
268	0	0
269	0	0
270	0	0
271	0	0
272	0	0
273	0	0
274	0	0
275	0	0
276	0	0
277	1	2
278	1	2
279	1	2
280	1	2
281	1	2
282	1	2
283	1	2
284	0	0
285	0	0
286	0	0
287	1	2
288	1	3
289	1	3
290	0	0
291	0	0
292	0	0
293	1	2
294	1	2
295	1	2
296	0	0
297	1	2
298	1	2
299	1	2
300	1	2
301	1	2
302	1	2
303	0	0
304	0	0
305	1	2
306	0	0
307	0	0
308	0	0
309	1	2
310	0	0
311	0	0
312	1	2
313	0	0
314	0	0
315	0	0
316	0	0
317	0	0
318	0	0
319	0	0
320	0	0
321	0	0
322	1	2
323	0	0
324	1	2
325	1	2
326	1	2
327	1	2
328	1	2
329	1	2
330	1	2
331	1	2
332	1	2
333	1	2
334	1	2
335	1	2
336	1	2
337	1	2
338	1	2
339	1	2
340	1	2
341	1	2
342	1	2
343	1	2
344	1	2
345	1	2
346	1	2
347	1	2
348	1	2
349	1	2
350	1	2
351	1	2
352	1	3
353	1	2
354	1	3
355	1	3
356	1	3
357	1	3
358	1	2
359	1	2
360	1	2
361	1	2
362	1	2
363	1	2
364	1	2
365	1	2
366	1	2
367	0	0
368	1	2
369	1	2
370	0	0
371	1	2
372	1	2
373	1	2
374	1	2
375	1	2
376	1	2
377	1	2
378	1	2
379	1	2
380	1	2
381	1	2
382	1	2
383	1	2
384	1	2
385	1	2
386	1	3
387	1	2
388	1	2
389	1	2
390	1	2
391	1	2
392	1	2
393	1	2
394	1	2
395	1	2
396	1	2
397	1	2
398	1	2
399	1	2
400	1	2
401	1	2
402	1	2
403	1	2
404	1	2
405	1	2
406	1	2
407	1	2
408	0	0
409	0	0
410	0	0
411	0	0
412	0	0
413	0	0
414	0	0
415	0	0
416	0	0
417	0	0
418	0	0
419	0	0
420	0	0
421	0	0
422	0	0
423	0	0
424	0	0
425	0	0
426	0	0
427	0	0
428	0	0
429	0	0
430	0	0
431	0	0
432	0	0
433	0	0
434	0	0
435	0	0
436	0	0
437	0	0
438	0	0
439	0	0
440	0	0
441	0	0
442	0	0
443	0	0
444	0	0
445	0	0
446	0	0
447	0	0
448	0	0
449	0	0
450	0	0
451	0	0
452	0	0
453	0	0
454	0	0
455	0	0
456	0	0
457	0	0
458	0	0
459	0	0
460	0	0
461	0	0
462	0	0
463	0	0
464	0	0
465	0	0
466	0	0
467	0	0
468	0	0
469	0	0
470	0	0
471	0	0
472	0	0
473	0	0
474	0	0
475	0	0
476	0	0
477	0	0
478	0	0
479	0	0
480	0	0
481	0	0
482	0	0
483	0	0
484	0	0
485	0	0
486	0	0
487	0	0
488	0	0
489	0	0
490	0	0
491	0	0
492	0	0
493	0	0
494	0	0
495	0	0
496	0	0
497	0	0
498	0	0
499	0	0
500	0	0
501	0	0
502	0	0
503	0	0
504	0	0
505	0	0
506	0	0
507	0	0
508	0	0
509	0	0
510	0	0
511	0	0
512	0	0
513	0	0
514	0	0
515	0	0
516	0	0
517	0	0
518	0	0
519	0	0
520	0	0
521	0	0
522	0	0
523	0	0
524	0	0
525	0	0
526	0	0
527	0	0
528	0	0
529	0	0
530	0	0
531	0	0
532	0	0
533	0	0
534	0	0
535	0	0
536	0	0
537	0	0
538	0	0
539	0	0
540	0	0
541	0	0
542	0	0
543	0	0
544	0	0
545	0	0
546	0	0
547	0	0
548	0	0
549	0	0
550	0	0
551	0	0
552	0	0
553	0	0
554	0	0
555	0	0
556	0	0
557	0	0
558	0	0
559	0	0
560	0	0
561	0	0
562	0	0
563	0	0
564	0	0
565	0	0
566	0	0
567	0	0
568	0	0
569	0	0
570	0	0
571	0	0
572	0	0
573	0	0
574	0	0
575	0	0
576	0	0
577	0	0
578	0	0
579	0	0
580	0	0
581	0	0
582	0	0
583	0	0
584	0	0
585	0	0
586	0	0
587	1	2
588	1	2
589	1	2
590	1	2
591	0	0
592	0	0
593	1	2
594	1	2
595	1	2
596	1	2
597	1	2
598	1	2
599	1	2
600	1	2
601	1	2
602	0	0
603	1	2
604	1	2
605	1	2
606	0	0
607	1	2
608	1	3
609	1	2
610	1	2
611	1	2
612	1	2
613	1	2
614	1	2
615	1	2
616	1	2
617	1	2
618	1	2
619	1	2
620	1	2
621	1	2
622	1	2
623	0	0
624	1	2
625	1	2
626	0	0
627	0	0
628	1	2
629	1	2
630	1	2
631	1	2
632	0	0
633	1	2
634	1	2
635	1	2
636	1	2
637	1	2
638	1	2
639	1	2
640	0	0
641	1	2
642	0	0
643	1	2
644	1	2
645	1	2
646	1	2
647	1	2
648	1	2
649	1	2
650	1	2
651	1	2
652	1	2
653	0	0
654	0	0
655	0	0
656	0	0
657	0	0
658	0	0
659	0	0
660	0	0
661	0	0
662	0	0
663	0	0
664	0	0
665	0	0
666	0	0
667	0	0
668	0	0
669	0	0
670	0	0
671	0	0
672	0	0
673	0	0
674	1	2
675	1	2
676	1	2
677	0	0
678	0	0
679	0	0
680	0	0
681	0	0
682	1	2
683	1	2
684	1	2
685	1	2
686	1	2
687	1	2
688	1	2
689	1	2
690	0	0
691	0	0
692	1	2
693	1	2
694	1	2
695	1	2
696	1	2
697	1	2
698	1	2
699	0	0
700	0	0
701	1	2
702	1	2
703	1	2
704	1	2
705	1	2
706	1	2
707	0	0
708	1	2
709	1	2
710	1	2
711	1	2
712	1	2
713	0	0
714	1	2
715	0	0
716	1	2
717	1	2
718	1	2
719	0	0
720	0	0
721	1	2
722	1	2
723	0	0
724	1	2
725	1	2
726	0	0
727	1	2
728	1	2
729	1	2
730	0	0
731	0	0
732	0	0
733	0	0
734	0	0
735	0	0
736	0	0
737	0	0
738	0	0
739	0	0
740	0	0
741	0	0
742	0	0
743	0	0
744	0	0
745	0	0
746	0	0
747	0	0
748	0	0
749	0	0
750	0	0
751	0	0
752	0	0
753	0	0
754	0	0
755	0	0
756	0	0
757	0	0
758	0	0
759	0	0
760	0	0
761	0	0
762	0	0
763	0	0
764	0	0
765	0	0
766	0	0
767	0	0
768	0	0
769	0	0
770	0	0
771	0	0
772	0	0
773	0	0
774	0	0
775	1	2
776	0	0
777	0	0
778	0	0
779	0	0
780	0	0
781	0	0
782	0	0
783	0	0
784	0	0
785	0	0
786	0	0
787	0	0
788	0	0
789	0	0
790	0	0
791	0	0
792	0	0
793	0	0
794	0	0
795	1	2
796	1	2
797	1	2
798	1	2
799	1	2
800	1	2
801	1	2
802	1	2
803	1	2
804	1	2
805	1	2
806	1	2
807	1	2
808	1	2
809	1	2
810	1	2
811	1	2
812	1	2
813	1	2
814	1	2
815	1	2
816	1	2
817	1	2
818	1	2
819	1	2
820	1	2
821	1	2
822	1	2
823	1	2
824	1	2
825	1	2
826	1	2
827	1	2
828	1	2
829	1	2
830	1	2
831	1	2
832	1	2
833	1	2
834	1	2
835	1	2
836	1	2
837	1	2
838	1	2
839	1	2
840	1	2
841	1	2
842	1	2
843	0	0
844	0	0
845	0	0
846	0	0
847	0	0
848	0	0
849	0	0
850	0	0
851	0	0
852	0	0
853	0	0
854	0	0
855	0	0
856	0	0
857	0	0
858	0	0
859	0	0
860	0	0
861	0	0
862	0	0
863	0	0
864	0	0
865	0	0
866	0	0
867	0	0
868	0	0
869	0	0
870	0	0
871	0	0
872	0	0
873	0	0
874	0	0
875	0	0
876	0	0
877	0	0
878	0	0
879	0	0
880	0	0
881	0	0
882	0	0
883	0	0
884	0	0
885	0	0
886	0	0
887	0	0
888	0	0
889	0	0
890	0	0
891	0	0
892	0	0
893	0	0
894	0	0
895	0	0
896	0	0
897	0	0
898	0	0
899	0	0
900	0	0
901	0	0
902	0	0
903	0	0
904	0	0
905	0	0
906	0	0
907	0	0
908	0	0
909	0	0
910	0	0
911	0	0
912	0	0
913	0	0
914	0	0
915	0	0
916	0	0
917	0	0
918	0	0
919	0	0
920	0	0
921	0	0
922	0	0
923	0	0
924	0	0
925	0	0
926	0	0
927	0	0
928	0	0
929	0	0
930	0	0
931	0	0
932	0	0
933	0	0
934	0	0
935	0	0
936	0	0
937	0	0
938	0	0
939	0	0
940	0	0
941	0	0
942	0	0
943	0	0
944	0	0
945	0	0
946	0	0
947	0	0
948	0	0
949	0	0
950	0	0
951	0	0
952	0	0
953	0	0
954	0	0
955	0	0
956	0	0
957	0	0
958	0	0
959	0	0
960	0	0
961	0	0
962	0	0
963	0	0
964	0	0
965	0	0
966	0	0
967	0	0
968	0	0
969	0	0
970	0	0
971	0	0
972	0	0
973	0	0
974	0	0
975	0	0
976	0	0
977	0	0
978	0	0
979	0	0
980	0	0
981	0	0
982	0	0
983	0	0
984	0	0
985	0	0
986	0	0
987	0	0
988	0	0
989	0	0
990	0	0
991	0	0
992	0	0
993	0	0

## Sheet: supplementary figure 5
AqpZ protomer interface					AqpZ exposed surface					AqpZ protomer interface
l (A)	probability (%)				l (A)	probability (%)				l (A)	probability (%)
	hydrophobic	hydrophilic	aromatic			hydrophobic	hydrophilic	aromatic			hydrophobic	hydrophilic	aromatic
0	0.741717	0.25699	0.00129304		0	0.233182	0.490746	0.276072		0	0	0.958949	0.041051
0.0273516	0.741997	0.256709	0.00129369		0.0280187	0.234107	0.48923	0.276663		0.0280187	0	0.958837	0.0411634
0.0547031	0.740503	0.258202	0.00129476		0.0560374	0.231717	0.494938	0.273344		0.0560374	0	0.958725	0.0412755
0.0820547	0.740782	0.257923	0.00129531		0.084056	0.232604	0.493506	0.27389		0.084056	0	0.958613	0.0413874
0.109406	0.742451	0.256261	0.00128887		0.112075	0.233491	0.492077	0.274432		0.112075	0	0.958501	0.0414991
0.136758	0.742741	0.25597	0.00128931		0.140093	0.233565	0.482031	0.284404		0.140093	0	0.959414	0.0405863
0.164109	0.739337	0.25938	0.00128331		0.168112	0.234412	0.48058	0.285009		0.168112	0	0.959311	0.0406889
0.191461	0.739595	0.259121	0.00128365		0.196131	0.233252	0.488498	0.278251		0.196131	0	0.936322	0.0636777
0.218813	0.736505	0.262217	0.00127815		0.224149	0.244269	0.480658	0.275073		0.224149	0	0.937557	0.0624435
0.246164	0.733556	0.265188	0.00125602		0.252168	0.245153	0.479256	0.275591		0.252168	0	0.937341	0.0626591
0.273516	0.733758	0.264986	0.00125617		0.280187	0.246036	0.477858	0.276106		0.280187	0	0.938578	0.0614221
0.300867	0.73396	0.264783	0.0012563		0.308205	0.246918	0.476464	0.276617		0.308205	0	0.938375	0.0616245
0.328219	0.734537	0.264209	0.00125463		0.336224	0.247801	0.475075	0.277124		0.336224	0	0.919133	0.080867
0.35557	0.732005	0.266745	0.00125003		0.364243	0.248682	0.47369	0.277628		0.364243	0	0.918833	0.0811675
0.382922	0.733591	0.265166	0.00124347		0.392262	0.249563	0.47231	0.278127		0.392262	0	0.918532	0.0814681
0.410274	0.734396	0.264364	0.00124053		0.42028	0.250443	0.470934	0.278623		0.42028	0	0.918231	0.0817689
0.437625	0.734592	0.264168	0.00124041		0.448299	0.251322	0.469563	0.279115		0.448299	0.0121294	0.906226	0.0816441
0.464977	0.734787	0.263973	0.00124026		0.476318	0.2522	0.468197	0.279603		0.476318	0.0122005	0.905863	0.0819362
0.492328	0.734982	0.263778	0.0012401		0.504336	0.253078	0.466835	0.280087		0.504336	0.0122719	0.9055	0.0822284
0.51968	0.73337	0.265395	0.00123426		0.532355	0.253955	0.465478	0.280567		0.532355	0.0118752	0.908735	0.07939
0.547031	0.733549	0.265217	0.001234		0.560374	0.251722	0.47141	0.276868		0.560374	0.0119414	0.908407	0.0796519
0.574383	0.733727	0.26504	0.00123372		0.588392	0.25256	0.470136	0.277304		0.588392	0.0120077	0.908079	0.0799136
0.601734	0.733904	0.264863	0.00123341		0.616411	0.253396	0.468868	0.277736		0.616411	0.0120743	0.90775	0.0801753
0.629086	0.734081	0.264686	0.00123308		0.64443	0.254231	0.467605	0.278164		0.64443	0.012141	0.907422	0.0804368
0.656438	0.734258	0.264509	0.00123273		0.672448	0.255065	0.466348	0.278587		0.672448	0.0123926	0.885207	0.102401
0.683789	0.734434	0.264334	0.00123236		0.700467	0.255898	0.465096	0.279007		0.700467	0.0124575	0.884775	0.102767
0.711141	0.73461	0.264158	0.00123196		0.728486	0.256729	0.463849	0.279422		0.728486	0.0125225	0.884343	0.103134
0.738492	0.734785	0.263983	0.00123155		0.756504	0.257559	0.462609	0.279833		0.756504	0.0123522	0.867189	0.120459
0.765844	0.73496	0.263809	0.00123111		0.784523	0.258387	0.461373	0.280239		0.784523	0.0122082	0.86888	0.118911
0.793195	0.735675	0.263097	0.00122814		0.812542	0.25758	0.467155	0.275264		0.812542	0.0122687	0.868374	0.119357
0.820547	0.735853	0.262919	0.00122763		0.84056	0.26823	0.461966	0.269804		0.84056	0.0190844	0.848054	0.132862
0.847899	0.736031	0.262742	0.00122711		0.868579	0.269088	0.460784	0.270129		0.868579	0.0191843	0.847444	0.133372
0.87525	0.736208	0.262565	0.00122656		0.896598	0.269943	0.459608	0.270449		0.896598	0.0189619	0.832412	0.148626
0.902602	0.736385	0.262389	0.00122599		0.924616	0.270797	0.458438	0.270765		0.924616	0.0190586	0.831723	0.149219
0.929953	0.737139	0.261639	0.00122272		0.952635	0.271649	0.457275	0.271076		0.952635	0.0191554	0.831033	0.149812
0.957305	0.730956	0.267813	0.00123028		0.980654	0.280471	0.450859	0.268669		0.980654	0.0192524	0.830342	0.150406
0.984656	0.73111	0.26766	0.00122955		1.00867	0.281387	0.449674	0.268939		1.00867	0.0193495	0.82965	0.151
1.01201	0.729923	0.268768	0.00130886		1.03669	0.2823	0.448496	0.269204		1.03669	0.0191404	0.831711	0.149149
1.03936	0.730373	0.26832	0.00130731		1.06471	0.283212	0.447324	0.269464		1.06471	0.0186674	0.820764	0.160569
1.06671	0.729006	0.269686	0.0013082		1.09273	0.284123	0.446158	0.269719		1.09273	0.0187551	0.820054	0.161191
1.09406	0.729172	0.269521	0.00130794		1.12075	0.281451	0.451586	0.266963		1.12075	0.0183096	0.810088	0.171603
1.12141	0.728862	0.269838	0.00129965		1.14877	0.282317	0.450504	0.267179		1.14877	0.0183915	0.809338	0.172271
1.14877	0.729019	0.269682	0.00129928		1.17678	0.283182	0.449428	0.26739		1.17678	0.0182248	0.811165	0.17061
1.17612	0.725998	0.272709	0.00129322		1.2048	0.284044	0.44836	0.267596		1.2048	0.018304	0.810442	0.171254
1.20347	0.726457	0.272252	0.00129119		1.23282	0.282004	0.452924	0.265072		1.23282	0.0183833	0.809718	0.171899
1.23082	0.72427	0.274449	0.00128039		1.26084	0.282829	0.451928	0.265244		1.26084	0.018214	0.811567	0.170219
1.25817	0.724374	0.274346	0.00127979		1.28886	0.283651	0.450939	0.26541		1.28886	0.0182906	0.81087	0.17084
1.28552	0.724477	0.274244	0.00127918		1.31688	0.281387	0.445081	0.273531		1.31688	0.0181376	0.800045	0.181818
1.31288	0.724578	0.274143	0.00127855		1.3449	0.282168	0.444075	0.273757		1.3449	0.018145	0.799544	0.182311
1.34023	0.724678	0.274044	0.0012779		1.37292	0.282946	0.443076	0.273977		1.37292	0.0182185	0.798793	0.182989
1.36758	0.721743	0.27698	0.00127684		1.40093	0.283722	0.442085	0.274193		1.40093	0.0201757	0.785861	0.193963
1.39493	0.72184	0.276884	0.00127602		1.42895	0.284494	0.441101	0.274405		1.42895	0.0202608	0.785039	0.1947
1.42228	0.721121	0.277527	0.00135188		1.45697	0.285263	0.440125	0.274612		1.45697	0.0203459	0.784218	0.195436
1.44963	0.721708	0.276942	0.00134931		1.48499	0.28603	0.439156	0.274815		1.48499	0.0201005	0.777207	0.202693
1.47698	0.72092	0.277727	0.0013534		1.51301	0.286793	0.438194	0.275013		1.51301	0.0201814	0.776355	0.203464
1.50434	0.719989	0.278665	0.00134616		1.54103	0.296071	0.44427	0.259659		1.54103	0.0352972	0.765831	0.198871
1.53169	0.717835	0.280823	0.00134167		1.56905	0.29686	0.443337	0.259803		1.56905	0.0354791	0.764936	0.199585
1.55904	0.718059	0.2806	0.00134055		1.59706	0.297646	0.442411	0.259943		1.59706	0.0356612	0.76404	0.200299
1.58639	0.718123	0.280537	0.00134018		1.62508	0.298428	0.441494	0.260078		1.62508	0.0358437	0.763144	0.201012
1.61374	0.718185	0.280476	0.0013398		1.6531	0.299208	0.440584	0.260209		1.6531	0.0360265	0.762248	0.201725
1.64109	0.718245	0.280416	0.00133941		1.68112	0.299984	0.439681	0.260335		1.68112	0.0362095	0.761353	0.202438
1.66845	0.718303	0.280358	0.00133901		1.70914	0.300756	0.438787	0.260457		1.70914	0.0356403	0.744732	0.219627
1.6958	0.718822	0.279842	0.00133639		1.73716	0.301525	0.437901	0.260574		1.73716	0.0358147	0.743742	0.220443
1.72315	0.714143	0.284516	0.00134088		1.76518	0.302291	0.437022	0.260687		1.76518	0.0359893	0.742752	0.221259
1.7505	0.714178	0.284482	0.00134036		1.7932	0.300279	0.43206	0.267661		1.7932	0.0361641	0.741762	0.222074
1.77785	0.714357	0.284304	0.00133915		1.82121	0.301002	0.431164	0.267834		1.82121	0.0360039	0.733939	0.230057
1.8052	0.713507	0.28465	0.00184297		1.84923	0.301722	0.430274	0.268004		1.84923	0.036175	0.732908	0.230918
1.83256	0.712329	0.28577	0.00190025		1.87725	0.302438	0.429393	0.268169		1.87725	0.036295	0.724269	0.239436
1.85991	0.712367	0.285729	0.00190475		1.90527	0.30315	0.428519	0.268331		1.90527	0.0367268	0.71058	0.252693
1.88726	0.711388	0.286696	0.00191601		1.93329	0.303859	0.427653	0.268488		1.93329	0.0368938	0.709443	0.253664
1.91461	0.711433	0.286646	0.0019205		1.96131	0.304563	0.426795	0.268641		1.96131	0.0367523	0.710733	0.252514
1.94196	0.711477	0.286598	0.00192501		1.98933	0.305264	0.425945	0.268791		1.98933	0.0369156	0.709624	0.253461
1.96931	0.711975	0.286098	0.00192649		2.01734	0.302902	0.420655	0.276444		2.01734	0.0367176	0.711355	0.251928
1.99666	0.712043	0.286027	0.00193086		2.04536	0.300637	0.41512	0.284243		2.04536	0.0365139	0.703295	0.260191
2.02402	0.712107	0.285958	0.00193525		2.07338	0.301255	0.414239	0.284506		2.07338	0.0366685	0.702176	0.261156
2.05137	0.712926	0.285139	0.00193457		2.1014	0.299075	0.407744	0.293181		2.1014	0.0368229	0.701058	0.262119
2.07872	0.712019	0.286036	0.00194554		2.12942	0.299648	0.406858	0.293493		2.12942	0.0369773	0.69994	0.263083
2.10607	0.712099	0.285951	0.00194986		2.15744	0.300217	0.405979	0.293803		2.15744	0.0371292	0.698842	0.264028
2.13342	0.712176	0.28587	0.00195421		2.18546	0.300781	0.405108	0.294111		2.18546	0.0447344	0.688033	0.267233
2.16077	0.712671	0.285336	0.00199246		2.21348	0.301341	0.404244	0.294415		2.21348	0.0445933	0.689308	0.266098
2.18813	0.716191	0.281811	0.0019971		2.24149	0.301896	0.403387	0.294717		2.24149	0.0447251	0.683763	0.271512
2.21548	0.717628	0.28038	0.00199194		2.26951	0.302447	0.402538	0.295016		2.26951	0.0445924	0.677511	0.277896
2.24283	0.715645	0.282099	0.00225558		2.29753	0.302993	0.401695	0.295312		2.29753	0.0447902	0.676312	0.278898
2.27018	0.710491	0.287257	0.00225115		2.32555	0.303534	0.400861	0.295605		2.32555	0.0449529	0.675367	0.27968
2.29753	0.71157	0.286181	0.00224951		2.35357	0.304071	0.400033	0.295896		2.35357	0.0447628	0.676839	0.278398
2.32488	0.711642	0.286102	0.00225571		2.38159	0.304603	0.399213	0.296184		2.38159	0.051231	0.671237	0.277532
2.35223	0.70725	0.290501	0.0022487		2.40961	0.30513	0.3984	0.29647		2.40961	0.0514731	0.670048	0.278479
2.37959	0.707204	0.29054	0.00225536		2.43763	0.305653	0.397594	0.296753		2.43763	0.0511876	0.662919	0.285893
2.40694	0.707157	0.290581	0.00226206		2.46564	0.306171	0.396796	0.297033		2.46564	0.0514238	0.661696	0.28688
2.43429	0.707106	0.290625	0.0022688		2.49366	0.306684	0.396005	0.297311		2.49366	0.0589375	0.655406	0.285657
2.46164	0.707053	0.290671	0.00227558		2.52168	0.307193	0.395221	0.297587		2.52168	0.059232	0.654153	0.286615
2.48899	0.705838	0.291871	0.00229143		2.5497	0.307697	0.394444	0.29786		2.5497	0.0586936	0.647549	0.293757
2.51634	0.703306	0.293619	0.0030752		2.57772	0.314691	0.389509	0.2958		2.57772	0.0589798	0.646264	0.294756
2.5437	0.700428	0.296487	0.00308504		2.60574	0.315243	0.388718	0.296039		2.60574	0.0663203	0.640144	0.293536
2.57105	0.700342	0.296559	0.00309901		2.63376	0.31579	0.387934	0.296276		2.63376	0.0666641	0.63883	0.294506
2.5984	0.699094	0.297788	0.00311852		2.66177	0.316333	0.387156	0.296511		2.66177	0.0726778	0.633643	0.293679
2.62575	0.698956	0.297912	0.00313235		2.68979	0.316871	0.386386	0.296743		2.68979	0.0719948	0.623009	0.304996
2.6531	0.698949	0.297906	0.00314487		2.71781	0.317405	0.385623	0.296972		2.71781	0.0785716	0.61746	0.303969
2.68045	0.698611	0.297977	0.00341168		2.74583	0.317935	0.384866	0.297199		2.74583	0.0789993	0.61604	0.304961
2.70781	0.69887	0.297706	0.00342353		2.77385	0.31846	0.384117	0.297424		2.77385	0.0794278	0.614621	0.305951
2.73516	0.698725	0.297835	0.00344002		2.80187	0.318981	0.383374	0.297646		2.80187	0.0788332	0.618163	0.303004
2.76251	0.698577	0.297967	0.00345662		2.82989	0.32233	0.377164	0.300506		2.82989	0.0787022	0.612542	0.308756
2.78986	0.703028	0.293482	0.00348996		2.85791	0.3259	0.370529	0.30357		2.85791	0.0791109	0.611161	0.309728
2.81721	0.702759	0.29364	0.0036008		2.88592	0.326341	0.369942	0.303717		2.88592	0.0795202	0.609782	0.310698
2.84456	0.703762	0.292634	0.00360367		2.91394	0.326777	0.369361	0.303863		2.91394	0.0793735	0.604168	0.316459
2.87191	0.703675	0.292705	0.00361981		2.94196	0.327209	0.368784	0.304007		2.94196	0.0797761	0.602764	0.317459
2.89927	0.702003	0.294362	0.00363499		2.96998	0.324615	0.364786	0.310598		2.96998	0.0796172	0.597098	0.323285
2.92662	0.701799	0.294549	0.0036525		2.998	0.325006	0.364193	0.310801		2.998	0.0800127	0.59567	0.324317
2.95397	0.702171	0.294166	0.003663		3.02602	0.325393	0.363605	0.311001		3.02602	0.0804086	0.594244	0.325347
2.98132	0.704187	0.292121	0.00369225		3.05404	0.322873	0.369262	0.307865		3.05404	0.0808049	0.59282	0.326375
3.00867	0.703955	0.292335	0.00370988		3.08205	0.323219	0.368746	0.308035		3.08205	0.0811309	0.586307	0.332562
3.03602	0.70153	0.294765	0.00370538		3.11007	0.323561	0.368235	0.308204		3.11007	0.0815207	0.584861	0.333619
3.06338	0.69942	0.296867	0.00371305		3.13809	0.323899	0.36773	0.308371		3.13809	0.0819107	0.583416	0.334673
3.09073	0.699146	0.297123	0.00373051		3.16611	0.324232	0.367231	0.308537		3.16611	0.0818134	0.578526	0.339661
3.11808	0.69746	0.298833	0.00370653		3.19413	0.324561	0.366737	0.308701		3.19413	0.0848958	0.567189	0.347915
3.14543	0.695042	0.301249	0.00370896		3.22215	0.324886	0.366249	0.308865		3.22215	0.0845217	0.560528	0.35495
3.17278	0.694725	0.301548	0.00372606		3.25017	0.325207	0.365766	0.309027		3.25017	0.0844059	0.555633	0.359961
3.20013	0.694812	0.30145	0.00373829		3.27819	0.325523	0.365288	0.309188		3.27819	0.0869033	0.551109	0.361988
3.22748	0.695181	0.301072	0.00374708		3.3062	0.325835	0.364816	0.309348		3.3062	0.0873147	0.549547	0.363138
3.25484	0.696982	0.29928	0.00373819		3.33422	0.326143	0.364349	0.309507		3.33422	0.0877262	0.547988	0.364286
3.28219	0.697351	0.298865	0.00378381		3.36224	0.323846	0.357929	0.318224		3.36224	0.0927671	0.543656	0.363577
3.30954	0.697013	0.299187	0.00380071		3.39026	0.324106	0.357465	0.318429		3.39026	0.0932194	0.542083	0.364697
3.33689	0.695189	0.301005	0.00380609		3.41828	0.324362	0.357005	0.318633		3.41828	0.0936721	0.540513	0.365815
3.36424	0.694836	0.301341	0.00382297		3.4463	0.324613	0.35655	0.318836		3.4463	0.0979067	0.533234	0.36886
3.39159	0.694278	0.301879	0.00384247		3.47432	0.32486	0.356101	0.319039		3.47432	0.0980972	0.530048	0.371855
3.41895	0.692313	0.303592	0.00409515		3.50233	0.325103	0.355656	0.319241		3.50233	0.0979746	0.525182	0.376843
3.4463	0.691944	0.303942	0.0041144		3.53035	0.334016	0.346455	0.319529		3.53035	0.0975619	0.521771	0.380667
3.47365	0.691573	0.304293	0.00413375		3.55837	0.337115	0.340503	0.322382		3.55837	0.0988138	0.519687	0.3815
3.501	0.692313	0.303549	0.00413822		3.58639	0.33734	0.340171	0.322489		3.58639	0.0990469	0.514251	0.386702
3.52835	0.687726	0.308091	0.00418275		3.61441	0.337561	0.339843	0.322596		3.61441	0.0989318	0.509486	0.391583
3.5557	0.687324	0.308474	0.00420227		3.64243	0.340578	0.334044	0.325378		3.64243	0.0993693	0.507877	0.392754
3.58306	0.68692	0.308858	0.00422186		3.67045	0.340759	0.333789	0.325452		3.67045	0.0998065	0.506271	0.393923
3.61041	0.686514	0.309244	0.00424154		3.69847	0.346764	0.330518	0.322718		3.69847	0.0997481	0.502173	0.398078
3.63776	0.686449	0.309294	0.00425666		3.72648	0.346997	0.33024	0.322762		3.72648	0.0997656	0.502613	0.397622
3.66511	0.68606	0.309663	0.00427621		3.7545	0.347228	0.329964	0.322807		3.7545	0.09968	0.498478	0.401842
3.69246	0.68627	0.30871	0.00502003		3.78252	0.347457	0.329691	0.322852		3.78252	0.100096	0.496877	0.403026
3.71981	0.686654	0.308312	0.00503446		3.81054	0.347683	0.32942	0.322897		3.81054	0.100512	0.49528	0.404208
3.74716	0.684972	0.309977	0.00505156		3.83856	0.347906	0.329151	0.322943		3.83856	0.100928	0.493685	0.405387
3.77452	0.686071	0.308875	0.00505427		3.86658	0.352501	0.3254	0.322099		3.86658	0.101342	0.492094	0.406564
3.80187	0.684086	0.310846	0.00506823		3.8946	0.35278	0.325102	0.322117		3.8946	0.101757	0.490506	0.407737
3.82922	0.683928	0.310911	0.0051606		3.92262	0.353058	0.324807	0.322135		3.92262	0.0998173	0.489025	0.411157
3.85657	0.684325	0.3105	0.00517481		3.95063	0.353333	0.324513	0.322153		3.95063	0.10021	0.487457	0.412333
3.88392	0.683965	0.310833	0.00520146		3.97865	0.353607	0.324222	0.322172		3.97865	0.0997458	0.484429	0.415825
3.91127	0.685233	0.309526	0.00524068		4.00667	0.353878	0.323932	0.32219		4.00667	0.0998734	0.48165	0.418476
3.93863	0.68485	0.309882	0.00526745		4.03469	0.354148	0.323644	0.322209		4.03469	0.100249	0.480082	0.419669
3.96598	0.685152	0.309563	0.00528474		4.06271	0.354415	0.323358	0.322227		4.06271	0.105929	0.472551	0.42152
3.99333	0.685163	0.309533	0.00530413		4.09073	0.351977	0.328894	0.319129		4.09073	0.106084	0.472291	0.421624
4.02068	0.686663	0.308039	0.00529837		4.11875	0.352207	0.328672	0.319122		4.11875	0.106503	0.47072	0.422777
4.04803	0.68653	0.308154	0.00531554		4.14676	0.352434	0.328452	0.319115		4.14676	0.106456	0.467115	0.426429
4.07538	0.688196	0.306447	0.00535763		4.17478	0.352658	0.328234	0.319107		4.17478	0.106867	0.465538	0.427595
4.10274	0.688858	0.305777	0.00536517		4.2028	0.355757	0.322542	0.321701		4.2028	0.106918	0.465758	0.427324
4.13009	0.689183	0.305453	0.00536383		4.23082	0.361568	0.321822	0.31661		4.23082	0.107079	0.463161	0.42976
4.15744	0.689001	0.305171	0.00582801		4.25884	0.361806	0.321643	0.316552		4.25884	0.10561	0.457201	0.437189
4.18479	0.688611	0.305531	0.00585834		4.28686	0.362042	0.321464	0.316494		4.28686	0.109931	0.451091	0.438978
4.21214	0.688221	0.305891	0.00588877		4.31488	0.362277	0.321287	0.316436		4.31488	0.110338	0.449503	0.440158
4.23949	0.688522	0.305572	0.00590621		4.3429	0.365374	0.315748	0.318878		4.3429	0.109934	0.447059	0.443007
4.26684	0.689039	0.305041	0.00591952		4.37091	0.362246	0.312831	0.324923		4.37091	0.110329	0.445483	0.444188
4.2942	0.69086	0.303171	0.00596876		4.39893	0.365042	0.307703	0.327255		4.39893	0.110722	0.443913	0.445365
4.32155	0.689996	0.303995	0.00600802		4.42695	0.370308	0.30518	0.324512		4.42695	0.111114	0.442348	0.446538
4.3489	0.690655	0.303328	0.00601786		4.45497	0.370495	0.305081	0.324424		4.45497	0.111504	0.440788	0.447707
4.37625	0.690273	0.303679	0.00604794		4.48299	0.370681	0.304982	0.324337		4.48299	0.11522	0.437588	0.447192
4.4036	0.689892	0.30403	0.00607812		4.51101	0.370866	0.304882	0.324252		4.51101	0.115642	0.436027	0.448331
4.43095	0.689512	0.30438	0.0061084		4.53903	0.371051	0.304782	0.324167		4.53903	0.116063	0.434471	0.449466
4.45831	0.691111	0.301694	0.00719418		4.56704	0.371236	0.30468	0.324084		4.56704	0.115482	0.43309	0.451428
4.48566	0.688711	0.304078	0.00721028		4.59506	0.37142	0.304579	0.324001		4.59506	0.115348	0.429552	0.4551
4.51301	0.688322	0.304431	0.0072474		4.62308	0.37653	0.301905	0.321565		4.62308	0.115591	0.427448	0.456962
4.54036	0.687933	0.304783	0.00728462		4.6511	0.37677	0.301775	0.321455		4.6511	0.115983	0.42591	0.458107
4.56771	0.689376	0.303345	0.00727901		4.67912	0.37701	0.301643	0.321347		4.67912	0.114074	0.420272	0.465654
4.59506	0.687104	0.305579	0.0073169		4.70714	0.37725	0.301511	0.321239		4.70714	0.114444	0.418716	0.46684
4.62241	0.685847	0.306778	0.00737424		4.73516	0.380513	0.295783	0.323704		4.73516	0.114813	0.417166	0.468021
4.64977	0.684222	0.30839	0.00738736		4.76318	0.389795	0.29015	0.320055		4.76318	0.11518	0.415622	0.469198
4.67712	0.685793	0.306829	0.00737797		4.79119	0.392522	0.286556	0.320922		4.79119	0.115545	0.414084	0.470371
4.70447	0.685406	0.307121	0.00747352		4.81921	0.392885	0.286432	0.320683		4.81921	0.115909	0.412551	0.47154
4.73182	0.684964	0.30636	0.00867586		4.84723	0.398369	0.283471	0.318161		4.84723	0.116271	0.411024	0.472704
4.75917	0.684005	0.307254	0.00874113		4.87525	0.398781	0.28332	0.317898		4.87525	0.116318	0.408401	0.475281
4.78652	0.683951	0.307268	0.00878158		4.90327	0.399196	0.283168	0.317636		4.90327	0.116673	0.406877	0.47645
4.81388	0.682599	0.308542	0.00885833		4.93129	0.399612	0.283013	0.317375		4.93129	0.117026	0.40536	0.477615
4.84123	0.6823	0.308794	0.008906		4.95931	0.400031	0.282855	0.317114		4.95931	0.117377	0.403848	0.478775
4.86858	0.682002	0.309045	0.0089538		4.98732	0.400451	0.282695	0.316854		4.98732	0.117726	0.402343	0.479931
4.89593	0.68218	0.308331	0.00948966		5.01534	0.405575	0.279896	0.314529		5.01534	0.117344	0.400389	0.482268
4.92328	0.681921	0.30854	0.00953933		5.04336	0.406047	0.279709	0.314244		5.04336	0.117159	0.397134	0.485707
4.95063	0.6807	0.309682	0.00961814		5.07138	0.406521	0.27952	0.313959		5.07138	0.117485	0.395637	0.486878
4.97799	0.680601	0.309736	0.00966339		5.0994	0.406998	0.279328	0.313674		5.0994	0.117809	0.394146	0.488044
5.00534	0.681259	0.309055	0.00968573		5.12742	0.407476	0.279134	0.31339		5.12742	0.117803	0.39199	0.490207
5.03269	0.681025	0.30924	0.00973519		5.15544	0.407957	0.278937	0.313105		5.15544	0.118117	0.390514	0.491369
5.06004	0.680371	0.309877	0.00975258		5.18346	0.408441	0.278738	0.312822		5.18346	0.11843	0.389044	0.492526
5.08739	0.680777	0.309441	0.00978212		5.21147	0.411432	0.274115	0.314453		5.21147	0.121429	0.386398	0.492173
5.11474	0.680549	0.30962	0.0098311		5.23949	0.411893	0.273962	0.314145		5.23949	0.124179	0.383875	0.491945
5.14209	0.680581	0.309547	0.0098722		5.26751	0.412356	0.273806	0.313838		5.26751	0.124019	0.380801	0.49518
5.16945	0.681043	0.309057	0.00990001		5.29553	0.412822	0.273647	0.313531		5.29553	0.124375	0.379326	0.496299
5.1968	0.681343	0.308724	0.00993279		5.32355	0.418396	0.274857	0.306747		5.32355	0.123074	0.375135	0.501791
5.22415	0.681685	0.308351	0.00996424		5.35157	0.418919	0.274624	0.306457		5.35157	0.123402	0.373661	0.502937
5.2515	0.681484	0.308503	0.0100127		5.37959	0.419444	0.274389	0.306167		5.37959	0.123728	0.372194	0.504078
5.27885	0.681285	0.308654	0.0100613		5.40761	0.419972	0.274151	0.305877		5.40761	0.123558	0.369256	0.507186
5.3062	0.682107	0.307815	0.0100775		5.43562	0.420503	0.27391	0.305587		5.43562	0.12455	0.367507	0.507944
5.33356	0.681922	0.307952	0.0101257		5.46364	0.421037	0.273667	0.305297		5.46364	0.12776	0.364837	0.507404
5.36091	0.681738	0.308088	0.010174		5.49166	0.421573	0.27342	0.305007		5.49166	0.128111	0.363373	0.508516
5.38826	0.681555	0.308223	0.0102223		5.51968	0.422113	0.273171	0.304716		5.51968	0.128874	0.359865	0.51126
5.41561	0.681373	0.308356	0.0102706		5.5477	0.422655	0.272918	0.304426		5.5477	0.128824	0.35737	0.513806
5.44296	0.681193	0.308488	0.010319		5.57572	0.427767	0.270381	0.301852		5.57572	0.129153	0.355977	0.51487
5.47031	0.681035	0.308627	0.0103382		5.60374	0.428362	0.270102	0.301536		5.60374	0.12948	0.35459	0.51593
5.49767	0.681782	0.307861	0.010357		5.63175	0.428959	0.26982	0.301221		5.63175	0.129658	0.352806	0.517536
5.52502	0.680212	0.309299	0.0104892		5.65977	0.42956	0.269535	0.300905		5.65977	0.132456	0.348928	0.518616
5.55237	0.68041	0.309064	0.010526		5.68779	0.434738	0.2653	0.299962		5.68779	0.132804	0.347536	0.51966
5.57972	0.681225	0.308232	0.0105423		5.71581	0.435392	0.264989	0.299619		5.71581	0.133019	0.34581	0.521171
5.60707	0.682198	0.307232	0.0105704		5.74383	0.436049	0.264676	0.299275		5.74383	0.132836	0.343074	0.52409
5.63442	0.682158	0.307227	0.0106149		5.77185	0.43671	0.264359	0.298931		5.77185	0.133577	0.340054	0.52637
5.66177	0.682045	0.307293	0.010662		5.79987	0.442172	0.261458	0.29637		5.79987	0.133718	0.339614	0.526668
5.68913	0.68182	0.307467	0.010713		5.82789	0.445144	0.257344	0.297512		5.82789	0.134518	0.335921	0.529561
5.71648	0.682684	0.306552	0.0107633		5.8559	0.445834	0.257043	0.297123		5.8559	0.137231	0.33243	0.530339
5.74383	0.68346	0.305761	0.0107785		5.88392	0.446529	0.256738	0.296734		5.88392	0.13774	0.327972	0.534288
5.77118	0.682505	0.306642	0.0108526		5.91194	0.447227	0.256429	0.296344		5.91194	0.138062	0.326722	0.535216
5.79853	0.681022	0.308102	0.010876		5.93996	0.44793	0.256117	0.295953		5.93996	0.138382	0.325478	0.53614
5.82588	0.678996	0.310094	0.0109098		5.96798	0.442263	0.25096	0.306777		5.96798	0.138701	0.324239	0.53706
5.85324	0.675242	0.313844	0.0109146		5.996	0.447405	0.248601	0.303994		5.996	0.139018	0.323007	0.537975
5.88059	0.675092	0.31395	0.010958		6.02402	0.448076	0.248222	0.303703		6.02402	0.139358	0.321771	0.538871
5.90794	0.674369	0.31461	0.0110208		6.05203	0.453091	0.245883	0.301026		6.05203	0.139149	0.319349	0.541502
5.93529	0.674735	0.31428	0.0109854		6.08005	0.453809	0.245478	0.300713		6.08005	0.139455	0.318124	0.542422
5.96264	0.672086	0.314942	0.0129711		6.10807	0.45453	0.24507	0.3004		6.10807	0.139585	0.313436	0.546979
5.98999	0.671886	0.314226	0.0138875		6.13609	0.457614	0.245927	0.296459		6.13609	0.139874	0.312243	0.547883
6.01734	0.671718	0.314331	0.0139508		6.16411	0.458318	0.245494	0.296189		6.16411	0.14016	0.311056	0.548784
6.0447	0.672564	0.313465	0.0139711		6.19213	0.459024	0.245057	0.295918		6.19213	0.140445	0.309875	0.54968
6.07205	0.671669	0.314265	0.0140656		6.22015	0.456035	0.246293	0.297672		6.22015	0.143919	0.307552	0.548528
6.0994	0.671525	0.314347	0.0141282		6.24817	0.456797	0.245827	0.297376		6.24817	0.14424	0.306372	0.549388
6.12675	0.671383	0.314426	0.0141909		6.27618	0.457563	0.245358	0.297079		6.27618	0.144912	0.305072	0.550017
6.1541	0.672338	0.313456	0.014206		6.3042	0.458332	0.244885	0.296783		6.3042	0.144463	0.302287	0.55325
6.18145	0.671178	0.314509	0.014313		6.33222	0.459104	0.24441	0.296486		6.33222	0.144773	0.301107	0.554119
6.20881	0.671064	0.314561	0.0143747		6.36024	0.459879	0.243931	0.29619		6.36024	0.145082	0.299934	0.554985
6.23616	0.670952	0.314612	0.0144363		6.38826	0.460657	0.243449	0.295894		6.38826	0.145389	0.298766	0.555845
6.26351	0.670842	0.31466	0.014498		6.41628	0.461437	0.242965	0.295598		6.41628	0.145466	0.298709	0.555825
6.29086	0.670264	0.315058	0.0146781		6.4443	0.462221	0.242477	0.295302		6.4443	0.145749	0.297655	0.556596
6.31821	0.670162	0.315097	0.0147406		6.47231	0.463008	0.241985	0.295006		6.47231	0.145559	0.295529	0.558912
6.34556	0.670511	0.314706	0.014783		6.50033	0.466563	0.242931	0.290506		6.50033	0.146357	0.291939	0.561705
6.37292	0.676098	0.308519	0.0153831		6.52835	0.467328	0.242415	0.290257		6.52835	0.146275	0.291684	0.562041
6.40027	0.674684	0.309804	0.0155113		6.55637	0.468097	0.241895	0.290008		6.55637	0.14655	0.290605	0.562845
6.42762	0.67464	0.309785	0.0155745		6.58439	0.465452	0.239211	0.295337		6.58439	0.147302	0.287221	0.565477
6.45497	0.671347	0.310935	0.0177176		6.61241	0.466185	0.23867	0.295145		6.61241	0.147568	0.286185	0.566247
6.48232	0.671952	0.310283	0.0177655		6.64043	0.466921	0.238126	0.294953		6.64043	0.148701	0.280955	0.570344
6.50967	0.672937	0.309271	0.0177925		6.66845	0.46766	0.23758	0.294761		6.66845	0.148952	0.279986	0.571061
6.53702	0.672882	0.309242	0.017876		6.69646	0.464891	0.235037	0.300072		6.69646	0.149203	0.279022	0.571775
6.56438	0.67269	0.309245	0.0180655		6.72448	0.465587	0.234468	0.299944		6.72448	0.149452	0.278063	0.572485
6.59173	0.670919	0.30992	0.0191615		6.7525	0.466285	0.233897	0.299817		6.7525	0.152719	0.276125	0.571156
6.61908	0.66979	0.310892	0.0193178		6.78052	0.466985	0.233323	0.299691		6.78052	0.153005	0.275166	0.571829
6.64643	0.671603	0.308916	0.0194811		6.80854	0.467687	0.232746	0.299566		6.80854	0.15329	0.274211	0.572498
6.67378	0.671561	0.308887	0.0195518		6.83656	0.466808	0.226904	0.306288		6.83656	0.153574	0.273261	0.573164
6.70113	0.672523	0.307893	0.0195841		6.86458	0.467447	0.226343	0.30621		6.86458	0.153858	0.272316	0.573826
6.72849	0.671959	0.308334	0.0197077		6.8926	0.470129	0.226764	0.303107		6.8926	0.153615	0.270452	0.575933
6.75584	0.672473	0.30776	0.0197668		6.92061	0.47075	0.226183	0.303067		6.92061	0.153888	0.269507	0.576605
6.78319	0.672443	0.307698	0.0198588		6.94863	0.471373	0.2256	0.303027		6.94863	0.15416	0.268566	0.577273
6.81054	0.672835	0.30724	0.0199253		6.97665	0.471998	0.225014	0.302989		6.97665	0.154396	0.265017	0.580588
6.83789	0.67256	0.307407	0.0200326		7.00467	0.472624	0.224425	0.302952		7.00467	0.154654	0.264103	0.581243
6.86524	0.672621	0.30726	0.0201197		7.03269	0.473251	0.223833	0.302916		7.03269	0.155342	0.261147	0.583511
6.8926	0.67456	0.305189	0.0202514		7.06071	0.47388	0.223238	0.302881		7.06071	0.155592	0.260269	0.584138
6.91995	0.678494	0.30087	0.0206357		7.08873	0.47098	0.221102	0.307918		7.08873	0.155826	0.259472	0.584702
6.9473	0.678458	0.300817	0.0207254		7.11674	0.471567	0.220487	0.307947		7.11674	0.156974	0.25433	0.588696
6.97465	0.679103	0.30022	0.0206771		7.14476	0.476173	0.217899	0.305928		7.14476	0.158202	0.252249	0.589549
7.002	0.677964	0.29966	0.0223765		7.17278	0.4768	0.217266	0.305933		7.17278	0.160871	0.250734	0.588395
7.02935	0.679002	0.298588	0.0224101		7.2008	0.477429	0.216631	0.30594		7.2008	0.160864	0.251153	0.587983
7.0567	0.678814	0.298657	0.0225292		7.22882	0.478058	0.215994	0.305948		7.22882	0.161112	0.250387	0.5885
7.08406	0.678162	0.299156	0.0226815		7.25684	0.478689	0.215353	0.305958		7.25684	0.1611	0.250834	0.588066
7.11141	0.675911	0.301301	0.0227878		7.28486	0.47932	0.214711	0.305969		7.28486	0.160925	0.249445	0.58963
7.13876	0.675902	0.301204	0.0228939		7.31288	0.479953	0.214065	0.305982		7.31288	0.161498	0.24713	0.591372
7.16611	0.679091	0.296517	0.0243918		7.34089	0.480586	0.213418	0.305996		7.34089	0.161723	0.246439	0.591837
7.19346	0.679066	0.296436	0.0244979		7.36891	0.481221	0.212768	0.306012		7.36891	0.16431	0.24591	0.58978
7.22081	0.679949	0.295516	0.0245346		7.39693	0.481856	0.212115	0.306029		7.39693	0.164871	0.242212	0.592917
7.24817	0.681077	0.294371	0.0245522		7.42495	0.482492	0.211461	0.306048		7.42495	0.165116	0.241569	0.593315
7.27552	0.681339	0.294025	0.0246361		7.45297	0.483128	0.210804	0.306068		7.45297	0.165361	0.24093	0.59371
7.30287	0.681391	0.293885	0.0247234		7.48099	0.483765	0.210145	0.30609		7.48099	0.165605	0.240293	0.594101
7.33022	0.680766	0.294357	0.0248769		7.50901	0.484403	0.209483	0.306113		7.50901	0.168546	0.238886	0.592568
7.35757	0.682325	0.292574	0.0251018		7.53702	0.487705	0.209966	0.302328		7.53702	0.168828	0.238248	0.592924
7.38492	0.686486	0.283674	0.0298399		7.56504	0.488319	0.209284	0.302397		7.56504	0.169111	0.237614	0.593275
7.41227	0.690909	0.279523	0.0295684		7.59306	0.493408	0.207201	0.29939		7.59306	0.168847	0.236218	0.594935
7.43963	0.690957	0.27938	0.0296624		7.62108	0.494068	0.206502	0.29943		7.62108	0.169121	0.235581	0.595298
7.46698	0.690348	0.279982	0.0296695		7.6491	0.490893	0.204336	0.304771		7.6491	0.169396	0.234948	0.595656
7.49433	0.690951	0.27934	0.0297085		7.67712	0.491509	0.203618	0.304872		7.67712	0.171903	0.233688	0.594409
7.52168	0.692548	0.277628	0.029824		7.70514	0.492125	0.202899	0.304976		7.70514	0.172822	0.230329	0.596849
7.54903	0.693197	0.276945	0.0298578		7.73316	0.496522	0.200671	0.302807		7.73316	0.172554	0.232263	0.595184
7.57638	0.693404	0.276662	0.0299346		7.76117	0.493891	0.198614	0.307495		7.76117	0.172845	0.231709	0.595445
7.60374	0.700772	0.267865	0.0313622		7.78919	0.494505	0.197868	0.307628		7.78919	0.173128	0.231147	0.595725
7.63109	0.700839	0.267717	0.0314446		7.81721	0.495118	0.19712	0.307762		7.81721	0.17315	0.231803	0.595047
7.65844	0.697936	0.269358	0.032706		7.84523	0.498447	0.197445	0.304108		7.84523	0.173807	0.229643	0.596549
7.68579	0.698695	0.268589	0.0327163		7.87325	0.499034	0.196678	0.304289		7.87325	0.174092	0.229144	0.596764
7.71314	0.698787	0.268414	0.0327989		7.90127	0.49962	0.195909	0.304471		7.90127	0.173952	0.22809	0.597959
7.74049	0.698181	0.268861	0.0329579		7.92929	0.500207	0.195139	0.304654		7.92929	0.17423	0.227591	0.598179
7.76785	0.699539	0.267558	0.0329021		7.9573	0.500793	0.194368	0.304839		7.9573	0.173983	0.229428	0.596589
7.7952	0.697996	0.269179	0.0328254		7.98532	0.504728	0.192295	0.302977		7.98532	0.174254	0.228973	0.596773
7.82255	0.697956	0.269125	0.0329182		8.01334	0.501641	0.18987	0.308489		8.01334	0.174525	0.228522	0.596953
7.8499	0.698074	0.268932	0.0329939		8.04136	0.504548	0.189955	0.305497		8.04136	0.173623	0.226543	0.599835
7.87725	0.698701	0.268285	0.0330138		8.06938	0.505095	0.189146	0.305759		8.06938	0.174283	0.224265	0.601452
7.9046	0.69955	0.267441	0.0330091		8.0974	0.503296	0.18923	0.307474		8.0974	0.174686	0.223135	0.602178
7.93195	0.70271	0.263781	0.0335087		8.12542	0.500082	0.186899	0.313019		8.12542	0.177795	0.225415	0.59679
7.95931	0.70263	0.263763	0.0336075		8.15344	0.500608	0.186064	0.313328		8.15344	0.178339	0.223827	0.597834
7.98666	0.702228	0.264029	0.0337427		8.18145	0.501133	0.185228	0.313639		8.18145	0.17859	0.223519	0.597891
8.01401	0.706052	0.259996	0.033952		8.20947	0.501656	0.184393	0.313952		8.20947	0.179285	0.221293	0.599423
8.04136	0.706214	0.259765	0.034021		8.23749	0.502178	0.183556	0.314266		8.23749	0.180167	0.21826	0.601572
8.06871	0.706538	0.259391	0.0340711		8.26551	0.502698	0.182719	0.314583		8.26551	0.181055	0.218807	0.600138
8.09606	0.706706	0.259155	0.0341394		8.29353	0.503216	0.181882	0.314902		8.29353	0.181288	0.218565	0.600147
8.12342	0.706926	0.258873	0.0342015		8.32155	0.503733	0.181044	0.315222		8.32155	0.181522	0.218327	0.600151
8.15077	0.707482	0.258294	0.0342242		8.34957	0.500419	0.178838	0.320743		8.34957	0.181411	0.219576	0.599013
8.17812	0.707055	0.256746	0.0361986		8.37759	0.500885	0.17799	0.321125		8.37759	0.180088	0.219785	0.600127
8.20547	0.705411	0.258346	0.0362425		8.4056	0.498849	0.17803	0.32312		8.4056	0.180338	0.219576	0.600085
8.23282	0.703788	0.258206	0.0380058		8.43362	0.49934	0.177169	0.323491		8.43362	0.180057	0.221676	0.598268
8.26017	0.709239	0.251009	0.0397519		8.46164	0.499829	0.176307	0.323864		8.46164	0.181545	0.216133	0.602322
8.28753	0.709365	0.250788	0.0398474		8.48966	0.500315	0.175445	0.32424		8.48966	0.181773	0.216043	0.602184
8.31488	0.710147	0.25	0.0398528		8.51768	0.500798	0.174584	0.324619		8.51768	0.182002	0.215956	0.602042
8.34223	0.710283	0.24977	0.0399471		8.5457	0.501278	0.173722	0.325		8.5457	0.182122	0.216341	0.601536
8.36958	0.710221	0.24971	0.040069		8.57372	0.501756	0.172861	0.325383		8.57372	0.18235	0.216271	0.601379
8.39693	0.710262	0.249591	0.0401468		8.60173	0.502231	0.172	0.325769		8.60173	0.184421	0.216709	0.59887
8.42428	0.710405	0.249354	0.0402406		8.62975	0.502703	0.171139	0.326158		8.62975	0.184337	0.216284	0.599379
8.45163	0.713035	0.246663	0.040302		8.65777	0.503172	0.170279	0.326549		8.65777	0.184551	0.216211	0.599238
8.47899	0.713084	0.24651	0.040406		8.68579	0.503638	0.169419	0.326943		8.68579	0.187851	0.211023	0.601126
8.50634	0.713919	0.245682	0.0403992		8.71381	0.500364	0.16983	0.329806		8.71381	0.188103	0.210979	0.600918
8.53369	0.712655	0.246708	0.0406372		8.74183	0.507648	0.16409	0.328262		8.74183	0.188334	0.210914	0.600752
8.56104	0.712817	0.246457	0.0407254		8.76985	0.508081	0.163253	0.328666		8.76985	0.190752	0.210149	0.599098
8.58839	0.713204	0.246014	0.0407819		8.79787	0.508512	0.162416	0.329072		8.79787	0.191703	0.210853	0.597444
8.61574	0.712248	0.246722	0.04103		8.82588	0.508938	0.16158	0.329481		8.82588	0.191843	0.210667	0.597489
8.6431	0.712322	0.246546	0.0411317		8.8539	0.506899	0.161552	0.331549		8.8539	0.191931	0.210427	0.597641
8.67045	0.711866	0.246824	0.0413098		8.88192	0.51119	0.159451	0.329359		8.88192	0.192216	0.210405	0.597379
8.6978	0.712864	0.245843	0.0412926		8.90994	0.511676	0.158597	0.329726		8.90994	0.192293	0.211243	0.596464
8.72515	0.714925	0.243958	0.041117		8.93796	0.512159	0.157744	0.330097		8.93796	0.192577	0.211244	0.59618
8.7525	0.716745	0.241952	0.0413033		8.96598	0.508943	0.155578	0.335479		8.96598	0.193977	0.206687	0.599336
8.77985	0.716543	0.242012	0.0414452		8.994	0.51269	0.155728	0.331582		8.994	0.194655	0.209539	0.595806
8.8072	0.716807	0.241674	0.0415191		9.02201	0.513078	0.154855	0.332067		9.02201	0.194922	0.209611	0.595467
8.83456	0.717073	0.241334	0.0415928		9.05003	0.517291	0.147676	0.335033		9.05003	0.195915	0.21049	0.593596
8.86191	0.716765	0.241484	0.0417512		9.07805	0.517634	0.146868	0.335498		9.07805	0.196157	0.210642	0.593202
8.88926	0.717967	0.240346	0.0416871		9.10607	0.517972	0.146062	0.335966		9.10607	0.199723	0.207507	0.592771
8.91661	0.719436	0.238982	0.0415826		9.13409	0.514293	0.144084	0.341623		9.13409	0.200002	0.207689	0.592309
8.94396	0.719735	0.238614	0.0416511		9.16211	0.514575	0.143274	0.342152		9.16211	0.200409	0.207382	0.59221
8.97131	0.720037	0.238244	0.0417194		9.19013	0.514566	0.142267	0.343167		9.19013	0.200676	0.207636	0.591688
8.99867	0.720858	0.235889	0.0432527		9.21815	0.514753	0.141436	0.34381		9.21815	0.200946	0.207895	0.591159
9.02602	0.721308	0.235386	0.0433059		9.24616	0.511267	0.14167	0.347062		9.24616	0.204977	0.208149	0.586873
9.05337	0.720999	0.23499	0.0440109		9.27418	0.511488	0.140824	0.347687		9.27418	0.208046	0.207316	0.584638
9.08072	0.720872	0.234967	0.044161		9.3022	0.515516	0.138859	0.345625		9.3022	0.207691	0.210258	0.582051
9.10807	0.721465	0.234337	0.0441973		9.33022	0.515768	0.138012	0.34622		9.33022	0.208541	0.211462	0.579997
9.13542	0.721509	0.23417	0.0443211		9.35824	0.516017	0.137166	0.346817		9.35824	0.209624	0.211547	0.578829
9.16278	0.722728	0.232931	0.0443404		9.38626	0.51626	0.136323	0.347417		9.38626	0.209985	0.21183	0.578185
9.19013	0.723059	0.232523	0.0444185		9.41428	0.5165	0.135481	0.348019		9.41428	0.211868	0.210284	0.577847
9.21748	0.722585	0.232789	0.0446262		9.44229	0.516734	0.134642	0.348624		9.44229	0.210714	0.211004	0.578282
9.24483	0.722951	0.230605	0.0464441		9.47031	0.516964	0.133804	0.349231		9.47031	0.209115	0.20957	0.581315
9.27218	0.723273	0.230193	0.0465348		9.49833	0.51719	0.132969	0.349841		9.49833	0.215791	0.208249	0.57596
9.29953	0.723596	0.229779	0.0466256		9.52635	0.517411	0.132136	0.350453		9.52635	0.218435	0.210214	0.571351
9.32688	0.72366	0.229643	0.0466975		9.55437	0.520718	0.130464	0.348818		9.55437	0.218971	0.210562	0.570467
9.35424	0.722812	0.228868	0.0483197		9.58239	0.520964	0.129631	0.349405		9.58239	0.219512	0.210914	0.569574
9.38159	0.723147	0.22843	0.048423		9.61041	0.521206	0.1288	0.349994		9.61041	0.222767	0.210535	0.566697
9.40894	0.723482	0.227992	0.0485265		9.63843	0.521069	0.12788	0.351051		9.63843	0.22485	0.21229	0.56286
9.43629	0.722896	0.228312	0.0487927		9.66644	0.521217	0.127034	0.351749		9.66644	0.227395	0.213796	0.558809
9.46364	0.723498	0.227659	0.0488431		9.69446	0.52136	0.126191	0.352449		9.69446	0.22801	0.214152	0.557838
9.49099	0.724007	0.227075	0.0489171		9.72248	0.524271	0.124623	0.351105		9.72248	0.229322	0.215161	0.555516
9.51835	0.72571	0.225185	0.0491052		9.7505	0.524437	0.123782	0.351781		9.7505	0.229738	0.215328	0.554934
9.5457	0.726259	0.22457	0.0491713		9.77852	0.528321	0.116718	0.354961		9.77852	0.229938	0.220843	0.54922
9.57305	0.726	0.224617	0.0493832		9.80654	0.528438	0.115944	0.355618		9.80654	0.22961	0.224133	0.546257
9.6004	0.726845	0.223759	0.0493965		9.83456	0.521929	0.11679	0.36128		9.83456	0.23113	0.225517	0.543353
9.62775	0.727231	0.223276	0.0494926		9.86258	0.518337	0.116909	0.364753		9.86258	0.231163	0.22545	0.543387
9.6551	0.727297	0.222694	0.050009		9.89059	0.515558	0.116822	0.36762		9.89059	0.232073	0.224785	0.543142
9.68245	0.727682	0.222208	0.0501099		9.91861	0.515809	0.116002	0.368189		9.91861	0.233509	0.222394	0.544097
9.70981	0.727455	0.222221	0.0503239		9.94663	0.516055	0.115184	0.36876		9.94663	0.234064	0.222963	0.542973
9.73716	0.727553	0.222125	0.0503218		9.97465	0.516296	0.11437	0.369334		9.97465	0.235514	0.225959	0.538527
9.76451	0.727214	0.222322	0.0504644		10.0027	0.520118	0.107404	0.372479		10.0027	0.236073	0.226526	0.537401
9.79186	0.728107	0.22146	0.0504331		10.0307	0.520309	0.106659	0.373032		10.0307	0.238796	0.226455	0.53475
9.81921	0.728548	0.220949	0.050503		10.0587	0.52767	0.0994351	0.372895		10.0587	0.239397	0.227019	0.533585
9.84656	0.728933	0.219766	0.0513012		10.0867	0.527857	0.0987515	0.373392		10.0867	0.240009	0.227566	0.532425
9.87392	0.729356	0.21924	0.0514042		10.1147	0.531663	0.0973176	0.37102		10.1147	0.242223	0.226508	0.531268
9.90127	0.729779	0.218713	0.0515074		10.1428	0.536148	0.097406	0.366446		10.1428	0.246901	0.223384	0.529715
9.92862	0.730582	0.217879	0.0515381		10.1708	0.536314	0.096713	0.366973		10.1708	0.248628	0.22487	0.526502
9.95597	0.730727	0.217578	0.0516949		10.1988	0.540672	0.0889535	0.370375		10.1988	0.250025	0.226085	0.52389
9.98332	0.731165	0.217039	0.0517958		10.2268	0.540906	0.0883176	0.370776		10.2268	0.253319	0.22588	0.5208
10.0107	0.731603	0.2165	0.0518969		10.2548	0.541097	0.0876919	0.371211		10.2548	0.254156	0.226163	0.519681
10.038	0.73275	0.215039	0.0522108		10.2829	0.541285	0.0870688	0.371646		10.2829	0.254836	0.225468	0.519695
10.0654	0.733823	0.213887	0.0522892		10.3109	0.54147	0.0864483	0.372082		10.3109	0.253462	0.22695	0.519588
10.0927	0.734295	0.213327	0.0523775		10.3389	0.54165	0.0858303	0.372519		10.3389	0.254784	0.227419	0.517796
10.1201	0.733982	0.213434	0.0525838		10.3669	0.541828	0.085215	0.372957		10.3669	0.257421	0.228808	0.51377
10.1474	0.735222	0.212258	0.0525199		10.3949	0.542001	0.0846023	0.373396		10.3949	0.255334	0.231258	0.513408
10.1748	0.736641	0.21068	0.0526796		10.4229	0.542171	0.0839923	0.373836		10.4229	0.256127	0.231903	0.51197
10.2021	0.738196	0.20623	0.0555743		10.451	0.542338	0.0833848	0.374277		10.451	0.256925	0.23255	0.510524
10.2295	0.738607	0.205727	0.0556656		10.479	0.546064	0.0821354	0.3718		10.479	0.258794	0.234165	0.507041
10.2568	0.736425	0.204298	0.0592768		10.507	0.546262	0.0815308	0.372207		10.507	0.262796	0.233576	0.503628
10.2842	0.735114	0.203331	0.0615554		10.535	0.546458	0.0809289	0.372613		10.535	0.260481	0.235211	0.504308
10.3115	0.735195	0.203059	0.0617453		10.563	0.550882	0.0732087	0.375909		10.563	0.261379	0.235832	0.502789
10.3389	0.735799	0.202387	0.061814		10.5911	0.551025	0.0726878	0.376287		10.5911	0.259853	0.237233	0.502914
10.3662	0.734842	0.199814	0.0653443		10.6191	0.551165	0.0721691	0.376665		10.6191	0.26525	0.23897	0.495781
10.3936	0.733913	0.200547	0.0655403		10.6471	0.551303	0.0716525	0.377045		10.6471	0.26657	0.23944	0.493989
10.4209	0.73418	0.199791	0.0660287		10.6751	0.551438	0.071138	0.377424		10.6751	0.267609	0.240006	0.492385
10.4483	0.734842	0.19907	0.0660883		10.7031	0.55157	0.0706258	0.377804		10.7031	0.269078	0.237361	0.493561
10.4757	0.735191	0.198583	0.0662261		10.7312	0.5517	0.0701156	0.378184		10.7312	0.273039	0.234752	0.492209
10.503	0.736547	0.197081	0.0663711		10.7592	0.551827	0.0696077	0.378565		10.7592	0.277998	0.235317	0.486685
10.5304	0.736168	0.19569	0.0681419		10.7872	0.551952	0.069102	0.378946		10.7872	0.279089	0.235912	0.484998
10.5577	0.737165	0.194711	0.0681249		10.8152	0.556492	0.0611454	0.382363		10.8152	0.280185	0.236508	0.483306
10.5851	0.737505	0.194217	0.0682776		10.8432	0.552995	0.061211	0.385794		10.8432	0.282465	0.238098	0.479437
10.6124	0.737846	0.193723	0.068431		10.8712	0.553105	0.0607809	0.386114		10.8712	0.283562	0.238684	0.477754
10.6398	0.738552	0.192959	0.0684889		10.8993	0.553213	0.0603525	0.386435		10.8993	0.285945	0.240349	0.473706
10.6671	0.738895	0.192463	0.068642		10.9273	0.553318	0.0599258	0.386756		10.9273	0.28704	0.240925	0.472035
10.6945	0.739238	0.191967	0.0687957		10.9553	0.553421	0.0595009	0.387078		10.9553	0.28814	0.241502	0.470358
10.7218	0.740201	0.191014	0.0687854		10.9833	0.549819	0.0595677	0.390613		10.9833	0.289245	0.242079	0.468676
10.7492	0.740985	0.190193	0.068822		11.0113	0.549959	0.0591375	0.390904		11.0113	0.291683	0.24376	0.464557
10.7765	0.74041	0.190579	0.0690116		11.0394	0.550096	0.0587092	0.391195		11.0394	0.292786	0.244327	0.462887
10.8039	0.740759	0.19008	0.0691619		11.0674	0.550231	0.0582828	0.391486		11.0674	0.293894	0.244893	0.461213
10.8312	0.741716	0.189068	0.0692161		11.0954	0.546016	0.0574015	0.396582		11.0954	0.298406	0.247451	0.454142
10.8586	0.742069	0.188566	0.0693654		11.1234	0.549942	0.0503348	0.399724		11.1234	0.301598	0.248813	0.449589
10.8859	0.742421	0.188064	0.069515		11.1514	0.549976	0.0499826	0.400042		11.1514	0.304361	0.255571	0.440068
10.9133	0.74026	0.187543	0.072197		11.1795	0.550007	0.0496318	0.400361		11.1795	0.30515	0.253422	0.441428
10.9406	0.743051	0.184741	0.0722079		11.2075	0.550036	0.0492825	0.400682		11.2075	0.304132	0.254719	0.441148
10.968	0.742763	0.18488	0.0723572		11.2355	0.553368	0.0432191	0.403413		11.2355	0.305238	0.255247	0.439515
10.9953	0.743545	0.184056	0.072399		11.2635	0.553356	0.0429329	0.403711		11.2635	0.312205	0.253533	0.434262
11.0227	0.743469	0.183661	0.0728706		11.2915	0.553342	0.0426477	0.404011		11.2915	0.316366	0.251107	0.432526
11.05	0.743802	0.18315	0.0730479		11.3195	0.561029	0.0424242	0.396547		11.3195	0.318419	0.248769	0.432812
11.0774	0.742574	0.181959	0.075467		11.3476	0.560995	0.0421333	0.396872		11.3476	0.319722	0.24918	0.431098
11.1047	0.744153	0.179839	0.0760087		11.3756	0.56096	0.0418434	0.397197		11.3756	0.321464	0.250193	0.428343
11.1321	0.742551	0.181224	0.0762257		11.4036	0.560923	0.0415546	0.397523		11.4036	0.323153	0.250802	0.426045
11.1594	0.744589	0.179509	0.0759016		11.4316	0.560885	0.0412668	0.397848		11.4316	0.326025	0.25232	0.421655
11.1868	0.746422	0.177536	0.0760422		11.4596	0.560846	0.0409802	0.398174		11.4596	0.329638	0.252169	0.418193
11.2141	0.745475	0.177176	0.0773489		11.4877	0.560806	0.0406946	0.3985		11.4877	0.331286	0.255758	0.412955
11.2415	0.746399	0.175791	0.0778098		11.5157	0.560764	0.0404101	0.398826		11.5157	0.332603	0.256116	0.411281
11.2688	0.747308	0.174878	0.0778146		11.5437	0.562285	0.0322281	0.405487		11.5437	0.336341	0.255655	0.408004
11.2962	0.756148	0.171011	0.0728415		11.5717	0.562224	0.0320272	0.405749		11.5717	0.337641	0.256022	0.406337
11.3235	0.756428	0.170534	0.0730372		11.5997	0.562162	0.0318267	0.406011		11.5997	0.338825	0.256297	0.404878
11.3509	0.756708	0.170058	0.0732338		11.6278	0.562099	0.0316267	0.406274		11.6278	0.343989	0.256723	0.399288
11.3783	0.75643	0.167645	0.0759257		11.6558	0.562036	0.0314271	0.406537		11.6558	0.346237	0.255059	0.398703
11.4056	0.75851	0.165436	0.0760536		11.6838	0.561971	0.0312281	0.406801		11.6838	0.348996	0.256653	0.394351
11.433	0.758328	0.165268	0.0764044		11.7118	0.561906	0.0310296	0.407065		11.7118	0.35219	0.256242	0.391569
11.4603	0.758224	0.164924	0.0768518		11.7398	0.565553	0.0305704	0.403877		11.7398	0.352335	0.255702	0.391963
11.4877	0.757158	0.165631	0.0772109		11.7678	0.56553	0.0303715	0.404099		11.7678	0.355963	0.255088	0.388949
11.515	0.758213	0.164008	0.0777797		11.7959	0.570339	0.0304303	0.399231		11.7959	0.355828	0.258454	0.385718
11.5424	0.75603	0.164197	0.0797728		11.8239	0.565747	0.0379083	0.396344		11.8239	0.357147	0.25878	0.384074
11.5697	0.756477	0.163598	0.0799248		11.8519	0.56562	0.0377975	0.396582		11.8519	0.361609	0.257549	0.380842
11.5971	0.756714	0.16314	0.0801457		11.8799	0.565493	0.0376882	0.396818		11.8799	0.362901	0.257891	0.379208
11.6244	0.756756	0.162884	0.0803606		11.9079	0.565366	0.0375804	0.397054		11.9079	0.367467	0.258458	0.374076
11.6518	0.756946	0.162457	0.0805972		11.936	0.565239	0.0374741	0.397287		11.936	0.369229	0.258587	0.372184
11.6791	0.75771	0.161647	0.0806432		11.964	0.565111	0.0373692	0.39752		11.964	0.3705	0.258914	0.370587
11.7065	0.757591	0.159624	0.0827849		11.992	0.564984	0.0372659	0.39775		11.992	0.370632	0.261104	0.368263
11.7338	0.757758	0.159206	0.0830359		12.02	0.569613	0.0374771	0.39291		12.02	0.372853	0.259669	0.367478
11.7612	0.757571	0.159019	0.0834094		12.048	0.574	0.0376724	0.388327		12.048	0.375613	0.25804	0.366348
11.7885	0.758979	0.158123	0.0828977		12.0761	0.573771	0.0375655	0.388663		12.0761	0.379535	0.259029	0.361435
11.8159	0.758045	0.157987	0.0839677		12.1041	0.577807	0.0377388	0.384454		12.1041	0.383359	0.258239	0.358402
11.8432	0.758879	0.15732	0.0838012		12.1321	0.577533	0.0376316	0.384835		12.1321	0.38774	0.255362	0.356898
11.8706	0.759031	0.156897	0.0840721		12.1601	0.577261	0.0375261	0.385213		12.1601	0.389984	0.256154	0.353862
11.8979	0.759181	0.156475	0.0843442		12.1881	0.57699	0.0374223	0.385588		12.1881	0.398033	0.257555	0.344413
11.9253	0.758157	0.155409	0.0864336		12.2161	0.57672	0.0373203	0.38596		12.2161	0.401778	0.261039	0.337183
11.9526	0.756032	0.154781	0.0891867		12.2442	0.576452	0.0372201	0.386328		12.2442	0.403157	0.26122	0.335624
11.98	0.755793	0.154572	0.0896351		12.2722	0.576185	0.0371216	0.386693		12.2722	0.407433	0.26083	0.331737
12.0073	0.755136	0.153674	0.0911893		12.3002	0.57592	0.0370249	0.387055		12.3002	0.409862	0.258557	0.331582
12.0347	0.754753	0.153542	0.0917051		12.3282	0.575657	0.0369299	0.387413		12.3282	0.411215	0.258694	0.330091
12.062	0.754746	0.153277	0.0919762		12.3562	0.575395	0.0368368	0.387769		12.3562	0.412568	0.258825	0.328607
12.0894	0.754522	0.152373	0.0931058		12.3843	0.57868	0.0364388	0.384881		12.3843	0.413922	0.258949	0.327128
12.1167	0.754631	0.151924	0.0934447		12.4123	0.578466	0.0363463	0.385188		12.4123	0.413059	0.26005	0.326891
12.1441	0.754982	0.151526	0.0934922		12.4403	0.578254	0.0362556	0.38549		12.4403	0.415486	0.259689	0.324826
12.1714	0.752637	0.153185	0.0941784		12.4683	0.578045	0.0361667	0.385789		12.4683	0.416297	0.259406	0.324296
12.1988	0.752736	0.152746	0.0945184		12.4963	0.577837	0.0360795	0.386083		12.4963	0.421455	0.257734	0.32081
12.2262	0.752514	0.152964	0.0945219		12.5243	0.577632	0.0359942	0.386374		12.5243	0.426834	0.25898	0.314186
12.2535	0.753118	0.151686	0.0951953		12.5524	0.577429	0.0359106	0.38666		12.5524	0.431236	0.258294	0.31047
12.2809	0.7565	0.147958	0.0955419		12.5804	0.573807	0.0361188	0.390075		12.5804	0.435351	0.261206	0.303443
12.3082	0.755309	0.14864	0.0960506		12.6084	0.573642	0.0360353	0.390323		12.6084	0.438235	0.262996	0.298769
12.3356	0.755022	0.148526	0.0964512		12.6364	0.573479	0.0359536	0.390568		12.6364	0.441938	0.261855	0.296207
12.3629	0.75844	0.144861	0.0966982		12.6644	0.573318	0.0358738	0.390809		12.6644	0.443738	0.261598	0.294664
12.3903	0.758463	0.144509	0.0970277		12.6925	0.573159	0.0357958	0.391045		12.6925	0.444505	0.262528	0.292967
12.4176	0.759054	0.143818	0.0971284		12.7205	0.573002	0.0357197	0.391278		12.7205	0.445857	0.262477	0.291667
12.445	0.759077	0.143466	0.097457		12.7485	0.576613	0.0353319	0.388055		12.7485	0.447209	0.262419	0.290372
12.4723	0.75775	0.142861	0.0993893		12.7765	0.580422	0.034957	0.384621		12.7765	0.449893	0.26172	0.288386
12.4997	0.757904	0.142002	0.100095		12.8045	0.580366	0.0348801	0.384754		12.8045	0.451558	0.261162	0.28728
12.527	0.759712	0.139549	0.100739		12.8326	0.580314	0.0348051	0.384881		12.8326	0.452888	0.261047	0.286065
12.5544	0.760401	0.138395	0.101204		12.8606	0.580264	0.0347318	0.385004		12.8606	0.454218	0.260925	0.284857
12.5817	0.760353	0.138074	0.101573		12.8886	0.580218	0.0346604	0.385122		12.8886	0.455547	0.260797	0.283656
12.6091	0.761761	0.136271	0.101968		12.9166	0.580175	0.0345908	0.385234		12.9166	0.463446	0.255079	0.281475
12.6364	0.761699	0.135965	0.102337		12.9446	0.580135	0.0345231	0.385342		12.9446	0.467965	0.254558	0.277477
12.6638	0.761194	0.135982	0.102824		12.9726	0.585261	0.0347621	0.379977		12.9726	0.473756	0.254693	0.271551
12.6911	0.760815	0.135856	0.103329		13.0007	0.585175	0.0346944	0.38013		13.0007	0.4751	0.254476	0.270424
12.7185	0.761626	0.135054	0.10332		13.0287	0.585094	0.0346286	0.380278		13.0287	0.474634	0.253286	0.27208
12.7458	0.761569	0.134745	0.103686		13.0567	0.590263	0.0259058	0.383831		13.0567	0.479018	0.252818	0.268164
12.7732	0.761421	0.134488	0.104092		13.0847	0.590135	0.0259303	0.383934		13.0847	0.480758	0.252345	0.266897
12.8005	0.761869	0.134026	0.104105		13.1127	0.590012	0.025956	0.384032		13.1127	0.482039	0.252087	0.265874
12.8279	0.760939	0.133565	0.105497		13.1408	0.589893	0.025983	0.384124		13.1408	0.481135	0.253182	0.265683
12.8552	0.760293	0.133574	0.106133		13.1688	0.589779	0.0260112	0.38421		13.1688	0.473277	0.250046	0.276677
12.8826	0.759899	0.133442	0.106659		13.1968	0.589668	0.0260408	0.384291		13.1968	0.478602	0.251262	0.270136
12.9099	0.760297	0.13239	0.107313		13.2248	0.589562	0.0260716	0.384366		13.2248	0.479839	0.250902	0.269258
12.9373	0.760042	0.132596	0.107361		13.2528	0.58946	0.0261037	0.384436		13.2528	0.48865	0.252377	0.258973
12.9646	0.757902	0.135781	0.106317		13.2809	0.589363	0.0261371	0.3845		13.2809	0.48555	0.254334	0.260116
12.992	0.75749	0.135301	0.107209		13.3089	0.58927	0.0261717	0.384558		13.3089	0.488693	0.255462	0.255845
13.0193	0.756993	0.135264	0.107743		13.3369	0.589181	0.0262077	0.384611		13.3369	0.491768	0.254054	0.254178
13.0467	0.758249	0.133467	0.108283		13.3649	0.597742	0.0262349	0.376023		13.3649	0.492837	0.253642	0.253521
13.074	0.76011	0.131207	0.108683		13.3929	0.597659	0.0262682	0.376073		13.3929	0.492102	0.254126	0.253772
13.1014	0.759999	0.130973	0.109029		13.4209	0.600973	0.0260812	0.372946		13.4209	0.500055	0.249565	0.25038
13.1288	0.762302	0.128273	0.109426		13.449	0.600944	0.026114	0.372942		13.449	0.501205	0.249097	0.249698
13.1561	0.761331	0.126802	0.111867		13.477	0.60092	0.026148	0.372932		13.477	0.505318	0.248118	0.246565
13.1835	0.759309	0.12622	0.114471		13.505	0.597467	0.0264086	0.376124		13.505	0.506113	0.248109	0.245779
13.2108	0.758192	0.12674	0.115068		13.533	0.597489	0.0264432	0.376068		13.533	0.508205	0.24714	0.244655
13.2382	0.75754	0.126784	0.115676		13.561	0.597516	0.0264789	0.376005		13.561	0.510026	0.247006	0.242967
13.2655	0.756599	0.127251	0.11615		13.5891	0.597549	0.026516	0.375936		13.5891	0.513117	0.247852	0.239031
13.2929	0.756874	0.126206	0.116921		13.6171	0.597587	0.0265542	0.375859		13.6171	0.514239	0.247309	0.238452
13.3202	0.757313	0.12446	0.118228		13.6451	0.597631	0.0265937	0.375775		13.6451	0.516244	0.247187	0.236569
13.3476	0.757041	0.124064	0.118894		13.6731	0.597681	0.0266344	0.375685		13.6731	0.521844	0.248792	0.229364
13.3749	0.757232	0.123674	0.119094		13.7011	0.594024	0.0269288	0.379047		13.7011	0.523915	0.247343	0.228742
13.4023	0.757036	0.123481	0.119483		13.7292	0.58911	0.0267425	0.384148		13.7292	0.528202	0.244057	0.227741
13.4296	0.758547	0.121954	0.119499		13.7572	0.589148	0.0267817	0.38407		13.7572	0.533899	0.238801	0.2273
13.457	0.758846	0.121554	0.119601		13.7852	0.589191	0.0268221	0.383987		13.7852	0.535482	0.240161	0.224357
13.4843	0.759124	0.121128	0.119748		13.8132	0.589239	0.0268636	0.383897		13.8132	0.540675	0.239028	0.220298
13.5117	0.759014	0.120899	0.120087		13.8412	0.585469	0.0271568	0.387374		13.8412	0.541753	0.238378	0.21987
13.539	0.761176	0.118161	0.120663		13.8692	0.589365	0.0269493	0.383686		13.8692	0.542828	0.237725	0.219446
13.5664	0.76096	0.118	0.12104		13.8973	0.589512	0.0269888	0.3835		13.8973	0.543902	0.237071	0.219027
13.5937	0.75937	0.117626	0.123005		13.9253	0.589663	0.0270295	0.383307		13.9253	0.544973	0.236414	0.218613
13.6211	0.758534	0.117758	0.123708		13.9533	0.58982	0.0270713	0.383109		13.9533	0.546031	0.23576	0.218209
13.6484	0.757429	0.118613	0.123958		13.9813	0.589981	0.0271143	0.382905		13.9813	0.551207	0.234996	0.213797
13.6758	0.757191	0.11846	0.124349		14.0093	0.590148	0.0271583	0.382694		14.0093	0.553974	0.233406	0.212621
13.7031	0.756684	0.118463	0.124854		14.0374	0.590319	0.0272035	0.382478		14.0374	0.557536	0.23378	0.208684
13.7305	0.756257	0.118388	0.125355		14.0654	0.590495	0.0272498	0.382255		14.0654	0.558568	0.233054	0.208378
13.7578	0.757833	0.116096	0.126071		14.0934	0.596292	0.018049	0.385659		14.0934	0.559597	0.232327	0.208076
13.7852	0.755596	0.117155	0.127249		14.1214	0.596426	0.0181871	0.385387		14.1214	0.560626	0.231598	0.207777
13.8125	0.757214	0.114823	0.127963		14.1494	0.596565	0.0183257	0.385109		14.1494	0.563256	0.228495	0.208249
13.8399	0.755369	0.116264	0.128367		14.1775	0.596709	0.0184649	0.384826		14.1775	0.566308	0.226703	0.206989
13.8672	0.755078	0.116156	0.128766		14.2055	0.596859	0.0186045	0.384537		14.2055	0.570094	0.225655	0.204252
13.8946	0.754786	0.116049	0.129165		14.2335	0.593	0.0191017	0.387899		14.2335	0.573792	0.225887	0.200321
13.9219	0.755021	0.115694	0.129285		14.2615	0.593198	0.0192432	0.387559		14.2615	0.574856	0.225076	0.200068
13.9493	0.754733	0.115586	0.129681		14.2895	0.593402	0.0193851	0.387213		14.2895	0.575918	0.224266	0.199816
13.9767	0.755363	0.114469	0.130167		14.3175	0.59361	0.0195275	0.386862		14.3175	0.578077	0.221977	0.199946
14.004	0.755049	0.114401	0.13055		14.3456	0.593823	0.0196704	0.386506		14.3456	0.579353	0.221065	0.199583
14.0314	0.7545	0.114386	0.131113		14.3736	0.603534	0.0198064	0.376659		14.3736	0.582166	0.219264	0.198571
14.0587	0.75474	0.114061	0.131199		14.4016	0.603755	0.0199459	0.3763		14.4016	0.586425	0.218593	0.194982
14.0861	0.754435	0.11399	0.131575		14.4296	0.599991	0.0202881	0.379721		14.4296	0.588806	0.215976	0.195219
14.1134	0.753051	0.114419	0.13253		14.4576	0.603744	0.0202499	0.376006		14.4576	0.592482	0.21447	0.193048
14.1408	0.752754	0.114344	0.132901		14.4857	0.607466	0.0202112	0.372323		14.4857	0.593505	0.213656	0.192839
14.1681	0.752023	0.11417	0.133807		14.5137	0.607832	0.0203445	0.371824		14.5137	0.594528	0.212841	0.192631
14.1955	0.752332	0.113804	0.133864		14.5417	0.608204	0.0204781	0.371318		14.5417	0.59555	0.212026	0.192424
14.2228	0.750038	0.114342	0.13562		14.5697	0.608582	0.0206119	0.370806		14.5697	0.59657	0.211211	0.192219
14.2502	0.746531	0.114991	0.138478		14.5977	0.608966	0.0207459	0.370288		14.5977	0.601763	0.208153	0.190084
14.2775	0.746062	0.114971	0.138967		14.6258	0.60532	0.0214502	0.373229		14.6258	0.602826	0.207318	0.189856
14.3049	0.746203	0.114675	0.139122		14.6538	0.609348	0.0213895	0.369263		14.6538	0.603887	0.206483	0.189629
14.3322	0.747528	0.114061	0.138411		14.6818	0.609831	0.0215218	0.368647		14.6818	0.60005	0.207565	0.192386
14.3596	0.747231	0.113967	0.138802		14.7098	0.610321	0.0216542	0.368025		14.7098	0.602915	0.204779	0.192306
14.3869	0.746787	0.114049	0.139163		14.7378	0.610816	0.0217867	0.367397		14.7378	0.60402	0.203919	0.19206
14.4143	0.746731	0.113595	0.139673		14.7658	0.603828	0.0223417	0.37383		14.7658	0.605124	0.20306	0.191816
14.4416	0.746165	0.113623	0.140212		14.7939	0.600751	0.022653	0.376596		14.7939	0.606226	0.202202	0.191572
14.469	0.74587	0.113529	0.140601		14.8219	0.595817	0.022571	0.381612		14.8219	0.610929	0.201763	0.187308
14.4963	0.747723	0.111401	0.140876		14.8499	0.592498	0.0229021	0.3846		14.8499	0.612003	0.200884	0.187113
14.5237	0.747432	0.111306	0.141262		14.8779	0.59313	0.0230265	0.383844		14.8779	0.613076	0.200007	0.186917
14.551	0.743815	0.115168	0.141017		14.9059	0.593765	0.0231507	0.383084		14.9059	0.617852	0.199768	0.18238
14.5784	0.744188	0.113844	0.141968		14.934	0.594404	0.0232749	0.382321		14.934	0.618899	0.198878	0.182223
14.6057	0.742227	0.115715	0.142057		14.962	0.595047	0.0233989	0.381554		14.962	0.620344	0.197782	0.181874
14.6331	0.742938	0.114324	0.142738		14.99	0.595693	0.0235229	0.380784		14.99	0.621393	0.196893	0.181713
14.6604	0.74205	0.114558	0.143392		15.018	0.592156	0.023892	0.383952		15.018	0.622536	0.195884	0.181579
14.6878	0.741616	0.11459	0.143794		15.046	0.592858	0.0240145	0.383127		15.046	0.622572	0.196306	0.181123
14.7151	0.740001	0.116287	0.143712		15.074	0.593563	0.0241369	0.3823		15.074	0.623601	0.195443	0.180956
14.7425	0.740133	0.116793	0.143074		15.1021	0.594271	0.0242592	0.38147		15.1021	0.621608	0.197359	0.181033
14.7698	0.739769	0.116799	0.143432		15.1301	0.58933	0.0241496	0.38652		15.1301	0.623812	0.194998	0.181189
14.7972	0.739324	0.116843	0.143834		15.1581	0.589967	0.0242675	0.385766		15.1581	0.624823	0.194179	0.180998
14.8245	0.739137	0.116771	0.144091		15.1861	0.590606	0.0243852	0.385009		15.1861	0.627037	0.191809	0.181154
14.8519	0.738789	0.116774	0.144438		15.2141	0.591247	0.0245025	0.384251		15.2141	0.631383	0.190172	0.178445
14.8793	0.736244	0.119139	0.144616		15.2422	0.591889	0.0246197	0.383491		15.2422	0.632331	0.189388	0.178281
14.9066	0.736427	0.11891	0.144663		15.2702	0.592534	0.0247366	0.382729		15.2702	0.632974	0.188762	0.178264
14.934	0.736092	0.118916	0.144993		15.2982	0.588319	0.0252285	0.386453		15.2982	0.638835	0.185697	0.175467
14.9613	0.735756	0.118922	0.145321		15.3262	0.593348	0.0250757	0.381576		15.3262	0.639813	0.184902	0.175285
14.9887	0.734253	0.119455	0.146292		15.3542	0.594083	0.0251858	0.380731		15.3542	0.640788	0.184109	0.175102
15.016	0.733928	0.119458	0.146613		15.3823	0.594819	0.0252956	0.379885		15.3823	0.642178	0.183107	0.174715
15.0434	0.735203	0.117814	0.146982		15.4103	0.595557	0.0254049	0.379038		15.4103	0.643156	0.182318	0.174527
15.0707	0.734342	0.118075	0.147584		15.4383	0.596296	0.0255138	0.37819		15.4383	0.641172	0.182587	0.176241
15.0981	0.733616	0.118275	0.148109		15.4663	0.597036	0.0256224	0.377341		15.4663	0.642174	0.181786	0.17604
15.1254	0.732869	0.118793	0.148337		15.4943	0.597778	0.0257305	0.376492		15.4943	0.643174	0.180988	0.175838
15.1528	0.731427	0.118896	0.149677		15.5223	0.598521	0.0258381	0.375641		15.5223	0.646767	0.180918	0.172315
15.1801	0.731185	0.118883	0.149932		15.5504	0.599265	0.0259453	0.37479		15.5504	0.647731	0.180113	0.172156
15.2075	0.731102	0.118801	0.150097		15.5784	0.596298	0.0262938	0.377408		15.5784	0.648866	0.179223	0.171911
15.2348	0.72969	0.118755	0.151554		15.6064	0.59177	0.026163	0.382067		15.6064	0.648533	0.179084	0.172383
15.2622	0.729904	0.11854	0.151556		15.6344	0.592492	0.0262632	0.381245		15.6344	0.652221	0.174854	0.172925
15.2895	0.728589	0.119759	0.151653		15.6624	0.593214	0.0263629	0.380424		15.6624	0.653838	0.173757	0.172405
15.3169	0.726782	0.121121	0.152097		15.6905	0.592786	0.0265368	0.380677		15.6905	0.654792	0.172997	0.172212
15.3442	0.725193	0.123099	0.151707		15.7185	0.593551	0.0266329	0.379816		15.7185	0.658825	0.169568	0.171607
15.3716	0.724843	0.123168	0.151989		15.7465	0.594315	0.0267284	0.378957		15.7465	0.659775	0.16883	0.171395
15.3989	0.723451	0.124774	0.151775		15.7745	0.595078	0.0268233	0.378099		15.7745	0.662331	0.167299	0.17037
15.4263	0.723501	0.124677	0.151823		15.8025	0.585242	0.0269153	0.387842		15.8025	0.666456	0.1664	0.167144
15.4536	0.723144	0.124764	0.152092		15.8306	0.58597	0.0270025	0.387027		15.8306	0.669872	0.164424	0.165704
15.481	0.722401	0.125028	0.152572		15.8586	0.586695	0.027089	0.386216		15.8586	0.670856	0.163663	0.165481
15.5083	0.722681	0.124195	0.153124		15.8866	0.587418	0.0271749	0.385407		15.8866	0.674668	0.159381	0.165951
15.5357	0.721721	0.123786	0.154493		15.9146	0.592186	0.0269921	0.380822		15.9146	0.676963	0.158013	0.165024
15.563	0.720402	0.124619	0.154979		15.9426	0.592946	0.0270724	0.379982		15.9426	0.676734	0.159045	0.164221
15.5904	0.718348	0.12677	0.154882		15.9706	0.606579	0.0277408	0.36568		15.9706	0.687013	0.158661	0.154326
15.6177	0.717359	0.127163	0.155478		15.9987	0.602938	0.0281182	0.368944		15.9987	0.689252	0.156282	0.154466
15.6451	0.716484	0.127506	0.15601		16.0267	0.603625	0.0281894	0.368186		16.0267	0.69012	0.155587	0.154293
15.6724	0.715448	0.127923	0.15663		16.0547	0.603472	0.0292856	0.367242		16.0547	0.690463	0.155359	0.154178
15.6998	0.716431	0.12658	0.15699		16.0827	0.604247	0.0293502	0.366402		16.0827	0.692692	0.152994	0.154314
15.7272	0.714632	0.126248	0.159119		16.1107	0.60502	0.0294139	0.365566		16.1107	0.69347	0.152408	0.154122
15.7545	0.713624	0.126649	0.159727		16.1388	0.605789	0.0294767	0.364734		16.1388	0.694248	0.151825	0.153927
15.7819	0.713237	0.126776	0.159987		16.1668	0.606555	0.0295386	0.363906		16.1668	0.696646	0.150288	0.153066
15.8092	0.713863	0.125663	0.160474		16.1948	0.611674	0.0292736	0.359053		16.1948	0.694394	0.153419	0.152187
15.8366	0.714877	0.124199	0.160924		16.2228	0.612477	0.0293292	0.358194		16.2228	0.695139	0.152897	0.151964
15.8639	0.717387	0.120783	0.16183		16.2508	0.613277	0.0293837	0.357339		16.2508	0.694488	0.156316	0.149196
15.8913	0.716947	0.120982	0.162071		16.2789	0.614075	0.0294373	0.356487		16.2789	0.697251	0.15332	0.149429
15.9186	0.715077	0.122937	0.161987		16.3069	0.61487	0.0294899	0.35564		16.3069	0.697897	0.152898	0.149205
15.946	0.714825	0.12447	0.160706		16.3349	0.615662	0.0295415	0.354796		16.3349	0.702699	0.148126	0.149175
15.9733	0.713653	0.125564	0.160783		16.3629	0.616451	0.0295921	0.353957		16.3629	0.703322	0.147754	0.148924
16.0007	0.712597	0.126578	0.160825		16.3909	0.617237	0.0296417	0.353121		16.3909	0.70567	0.146426	0.147904
16.028	0.711403	0.128106	0.160491		16.4189	0.61802	0.0296903	0.35229		16.4189	0.70631	0.14605	0.14764
16.0554	0.711405	0.128267	0.160328		16.447	0.6188	0.0297379	0.351462		16.447	0.704401	0.148757	0.146842
16.0827	0.710944	0.128519	0.160537		16.475	0.61307	0.0294716	0.357458		16.475	0.705465	0.147874	0.146661
16.1101	0.710482	0.128773	0.160745		16.503	0.613758	0.0295129	0.356729		16.503	0.705273	0.147409	0.147318
16.1374	0.709767	0.128847	0.161387		16.531	0.614442	0.0295531	0.356004		16.531	0.705846	0.147099	0.147055
16.1648	0.705987	0.132649	0.161364		16.559	0.615123	0.0295923	0.355285		16.559	0.707993	0.147121	0.144886
16.1921	0.704091	0.134677	0.161232		16.5871	0.622596	0.0299574	0.347447		16.5871	0.708746	0.148353	0.142901
16.2195	0.703607	0.134972	0.161421		16.6151	0.623203	0.0299914	0.346805		16.6151	0.709968	0.147715	0.142317
16.2468	0.703124	0.135269	0.161608		16.6431	0.623807	0.0300242	0.346169		16.6431	0.710531	0.147417	0.142052
16.2742	0.701958	0.135878	0.162165		16.6711	0.631437	0.0303944	0.338169		16.6711	0.711193	0.147145	0.141662
16.3015	0.702048	0.135883	0.162069		16.6991	0.631965	0.0304218	0.337613		16.6991	0.710644	0.146282	0.143074
16.3289	0.701948	0.136009	0.162042		16.7272	0.63249	0.0304481	0.337062		16.7272	0.705944	0.1523	0.141756
16.3562	0.701485	0.136303	0.162212		16.7552	0.63301	0.0304733	0.336516		16.7552	0.707026	0.152248	0.140726
16.3836	0.699159	0.136406	0.164436		16.7832	0.633528	0.0304974	0.335975		16.7832	0.707778	0.152132	0.140089
16.4109	0.698994	0.136555	0.164451		16.8112	0.634041	0.0305204	0.335439		16.8112	0.709268	0.15068	0.140052
16.4383	0.697997	0.137983	0.16402		16.8392	0.641751	0.0308889	0.32736		16.8392	0.709678	0.150523	0.139798
16.4656	0.698592	0.135014	0.166394		16.8672	0.642187	0.0309063	0.326907		16.8672	0.710085	0.150372	0.139543
16.493	0.698063	0.135351	0.166585		16.8953	0.642619	0.0309225	0.326459		16.8953	0.707523	0.153774	0.138703
16.5203	0.696518	0.136146	0.167336		16.9233	0.643047	0.0309376	0.326015		16.9233	0.70849	0.152956	0.138554
16.5477	0.695533	0.136692	0.167775		16.9513	0.643472	0.0309516	0.325576		16.9513	0.708833	0.152885	0.138282
16.5751	0.698904	0.130501	0.170596		16.9793	0.643894	0.0309645	0.325142		16.9793	0.712906	0.148879	0.138215
16.6024	0.698614	0.131297	0.17009		17.0073	0.644312	0.0309763	0.324712		17.0073	0.714454	0.148219	0.137327
16.6298	0.697787	0.132016	0.170198		17.0354	0.644726	0.0309869	0.324287		17.0354	0.713662	0.148777	0.137561
16.6571	0.697626	0.131908	0.170466		17.0634	0.645136	0.0309965	0.323867		17.0634	0.716172	0.146161	0.137668
16.6845	0.697082	0.132278	0.17064		17.0914	0.645587	0.0309978	0.323415		17.0914	0.71675	0.146037	0.137213
16.7118	0.695893	0.132932	0.171175		17.1194	0.645824	0.0309971	0.323179		17.1194	0.717052	0.146059	0.136889
16.7392	0.694676	0.1336	0.171724		17.1474	0.643276	0.0312142	0.32551		17.1474	0.717351	0.146086	0.136563
16.7665	0.694298	0.133702	0.172		17.1755	0.643546	0.0312075	0.325247		17.1755	0.7164	0.146764	0.136836
16.7939	0.691943	0.13635	0.171707		17.2035	0.643811	0.0311996	0.324989		17.2035	0.71558	0.147379	0.137041
16.8212	0.689789	0.138426	0.171785		17.2315	0.644072	0.0311907	0.324737		17.2315	0.718769	0.143993	0.137238
16.8486	0.68926	0.138772	0.171968		17.2595	0.644328	0.0311806	0.324491		17.2595	0.719051	0.144072	0.136877
16.8759	0.687984	0.139505	0.17251		17.2875	0.64458	0.0311695	0.324251		17.2875	0.718909	0.144372	0.136719
16.9033	0.687447	0.139911	0.172642		17.3155	0.644827	0.0311572	0.324016		17.3155	0.719189	0.144459	0.136352
16.9306	0.686385	0.140553	0.173061		17.3436	0.645069	0.0311438	0.323787		17.3436	0.720346	0.143137	0.136517
16.958	0.685083	0.141635	0.173283		17.3716	0.648997	0.0308204	0.320183		17.3716	0.720643	0.143219	0.136137
16.9853	0.6851	0.142642	0.172257		17.3996	0.649274	0.0308007	0.319926		17.3996	0.719614	0.143986	0.136399
17.0127	0.683859	0.143398	0.172743		17.4276	0.649546	0.0307799	0.319674		17.4276	0.718918	0.144675	0.136407
17.04	0.680177	0.144494	0.175329		17.4556	0.646529	0.030074	0.323397		17.4556	0.72228	0.141258	0.136462
17.0674	0.678612	0.1462	0.175189		17.4837	0.646748	0.0300435	0.323208		17.4837	0.719838	0.144726	0.135436
17.0947	0.678954	0.145507	0.175539		17.5117	0.646963	0.0300118	0.323025		17.5117	0.720109	0.144893	0.134998
17.1221	0.678379	0.145971	0.17565		17.5397	0.647173	0.029979	0.322848		17.5397	0.719271	0.145639	0.13509
17.1494	0.677803	0.146437	0.17576		17.5677	0.647378	0.029945	0.322677		17.5677	0.71955	0.145809	0.134641
17.1768	0.677227	0.146905	0.175868		17.5957	0.643905	0.03024	0.325855		17.5957	0.720095	0.143208	0.136697
17.2041	0.67424	0.149925	0.175835		17.6237	0.644148	0.0301995	0.325653		17.6237	0.719528	0.143262	0.13721
17.2315	0.673733	0.151092	0.175175		17.6518	0.651887	0.0304955	0.317617		17.6518	0.719744	0.143477	0.136779
17.2588	0.672494	0.15189	0.175616		17.6798	0.652042	0.0304487	0.317509		17.6798	0.722451	0.141734	0.135815
17.2862	0.669236	0.1552	0.175564		17.7078	0.656145	0.0300553	0.3138		17.7078	0.723172	0.137823	0.139005
17.3135	0.667381	0.155341	0.177278		17.7358	0.652414	0.0303452	0.317241		17.7358	0.726263	0.134522	0.139215
17.3409	0.666253	0.15653	0.177217		17.7638	0.659331	0.0305977	0.310071		17.7638	0.726289	0.134874	0.138837
17.3682	0.665505	0.157147	0.177348		17.7919	0.659484	0.0305348	0.309981		17.7919	0.727301	0.135416	0.137283
17.3956	0.664058	0.158073	0.177869		17.8199	0.659633	0.0304709	0.309896		17.8199	0.729053	0.133651	0.137296
17.4229	0.663458	0.158603	0.177939		17.8479	0.659778	0.030406	0.309816		17.8479	0.728995	0.134035	0.13697
17.4503	0.662781	0.15922	0.177999		17.8759	0.663901	0.0299848	0.306114		17.8759	0.725931	0.133868	0.140202
17.4777	0.661583	0.160049	0.178367		17.9039	0.664081	0.0299148	0.306005		17.9039	0.727082	0.133629	0.139289
17.505	0.660135	0.16009	0.179775		17.932	0.664256	0.0298438	0.3059		17.932	0.727371	0.133812	0.138817
17.5324	0.657775	0.160793	0.181432		17.96	0.664428	0.0297718	0.305801		17.96	0.723244	0.138374	0.138382
17.5597	0.656363	0.161709	0.181927		17.988	0.660884	0.0300275	0.309088		17.988	0.723108	0.138798	0.138095
17.5871	0.653571	0.16462	0.181809		18.016	0.668856	0.0303009	0.300843		18.016	0.721072	0.139659	0.13927
17.6144	0.65105	0.165198	0.183752		18.044	0.668974	0.0302167	0.300809		18.044	0.723338	0.140549	0.136113
17.6418	0.649941	0.165984	0.184075		18.072	0.669088	0.0301317	0.30078		18.072	0.720905	0.141286	0.137809
17.6691	0.649317	0.166542	0.184141		18.1001	0.673088	0.0296925	0.297219		18.1001	0.72072	0.141695	0.137584
17.6965	0.646653	0.169484	0.183864		18.1281	0.681142	0.0299505	0.288908		18.1281	0.720529	0.142109	0.137362
17.7238	0.646024	0.170063	0.183913		18.1561	0.681198	0.0298551	0.288947		18.1561	0.71934	0.14303	0.13763
17.7512	0.642487	0.173216	0.184297		18.1841	0.681252	0.0297589	0.288989		18.1841	0.720592	0.142724	0.136684
17.7785	0.642222	0.173334	0.184444		18.2121	0.681303	0.029662	0.289035		18.2121	0.724732	0.140303	0.134965
17.8059	0.642975	0.172068	0.184956		18.2402	0.681351	0.0295643	0.289084		18.2402	0.723574	0.140219	0.136208
17.8332	0.64233	0.172693	0.184977		18.2682	0.681397	0.0294659	0.289137		18.2682	0.722998	0.140825	0.136177
17.8606	0.640824	0.173735	0.18544		18.2962	0.681441	0.0293668	0.289192		18.2962	0.722738	0.141271	0.135991
17.8879	0.63856	0.176456	0.184984		18.3242	0.681482	0.029267	0.289251		18.3242	0.724152	0.140044	0.135803
17.9153	0.63611	0.177982	0.185908		18.3522	0.689682	0.0295129	0.280805		18.3522	0.724212	0.140027	0.135761
17.9426	0.636324	0.178199	0.185477		18.3803	0.689626	0.0294065	0.280967		18.3803	0.723934	0.140486	0.13558
17.97	0.63569	0.178842	0.185469		18.4083	0.689569	0.0292996	0.281131		18.4083	0.718915	0.14294	0.138145
17.9973	0.631849	0.181063	0.187088		18.4363	0.68951	0.029192	0.281298		18.4363	0.718569	0.143387	0.138043
18.0247	0.63107	0.18121	0.18772		18.4643	0.689449	0.0290838	0.281467		18.4643	0.718218	0.143836	0.137946
18.052	0.629909	0.182112	0.187979		18.4923	0.689387	0.0289751	0.281638		18.4923	0.714189	0.143548	0.142263
18.0794	0.629303	0.182743	0.187954		18.5203	0.689323	0.0288657	0.281811		18.5203	0.713772	0.143986	0.142242
18.1067	0.628625	0.183411	0.187965		18.5484	0.689258	0.0287558	0.281986		18.5484	0.712439	0.145052	0.142509
18.1341	0.626121	0.183508	0.190371		18.5764	0.689191	0.0286454	0.282164		18.5764	0.707267	0.145399	0.147334
18.1614	0.625874	0.183919	0.190207		18.6044	0.689122	0.0285343	0.282343		18.6044	0.706805	0.145815	0.147381
18.1888	0.626517	0.182493	0.19099		18.6324	0.692136	0.0281409	0.279723		18.6324	0.707889	0.146553	0.145558
18.2161	0.625863	0.183131	0.191006		18.6604	0.6921	0.0280268	0.279873		18.6604	0.707364	0.146981	0.145655
18.2435	0.626806	0.183977	0.189217		18.6885	0.692063	0.0279121	0.280025		18.6885	0.705765	0.147947	0.146288
18.2708	0.626682	0.184355	0.188963		18.7165	0.692025	0.0277969	0.280178		18.7165	0.701536	0.147556	0.150908
18.2982	0.625082	0.185463	0.189456		18.7445	0.691985	0.0276813	0.280333		18.7445	0.70101	0.147936	0.151054
18.3256	0.623893	0.186796	0.189311		18.7725	0.691945	0.0275652	0.28049		18.7725	0.700477	0.148317	0.151206
18.3529	0.623739	0.186974	0.189286		18.8005	0.691904	0.0274486	0.280648		18.8005	0.699937	0.148697	0.151366
18.3803	0.623079	0.187622	0.189299		18.8286	0.691861	0.0273315	0.280807		18.8286	0.699392	0.148856	0.151752
18.4076	0.62211	0.188622	0.189267		18.8566	0.691817	0.027214	0.280969		18.8566	0.695414	0.148503	0.156083
18.435	0.621442	0.189281	0.189277		18.8846	0.688024	0.0274733	0.284503		18.8846	0.694803	0.148867	0.15633
18.4623	0.619974	0.190341	0.189685		18.9126	0.68802	0.0273496	0.284631		18.9126	0.687703	0.147627	0.164669
18.4897	0.618815	0.191249	0.189936		18.9406	0.696969	0.0275035	0.275528		18.9406	0.686986	0.147964	0.165051
18.517	0.617804	0.192083	0.190112		18.9686	0.696869	0.0273743	0.275757		18.9686	0.686259	0.148299	0.165441
18.5444	0.616628	0.192706	0.190666		18.9967	0.696769	0.0272448	0.275987		18.9967	0.685525	0.148634	0.165841
18.5717	0.615997	0.192801	0.191202		19.0247	0.696668	0.027115	0.276217		19.0247	0.684782	0.148969	0.16625
18.5991	0.615512	0.193368	0.19112		19.0527	0.696567	0.026985	0.276448		19.0527	0.68262	0.149969	0.167411
18.6264	0.61507	0.193914	0.191016		19.0807	0.696465	0.0268547	0.27668		19.0807	0.687713	0.147272	0.165015
18.6538	0.612238	0.194824	0.192939		19.1087	0.696363	0.0267242	0.276913		19.1087	0.686877	0.147639	0.165484
18.6811	0.611612	0.195453	0.192935		19.1368	0.701588	0.0267727	0.271639		19.1368	0.686033	0.148005	0.165962
18.7085	0.608187	0.197471	0.194342		19.1648	0.701386	0.0266369	0.271977		19.1648	0.685182	0.14837	0.166449
18.7358	0.60537	0.19921	0.195421		19.1928	0.717086	0.0259973	0.256917		19.1928	0.680181	0.150684	0.169135
18.7632	0.603688	0.200378	0.195935		19.2208	0.716879	0.0258534	0.257267		19.2208	0.670667	0.152081	0.177252
18.7905	0.603007	0.200951	0.196042		19.2488	0.716675	0.0257095	0.257615		19.2488	0.673745	0.154342	0.171913
18.8179	0.602928	0.201308	0.195764		19.2769	0.716473	0.0255656	0.257961		19.2769	0.672757	0.154624	0.172618
18.8452	0.601472	0.201618	0.196909		19.3049	0.714148	0.0256121	0.26024		19.3049	0.668051	0.154536	0.177413
18.8726	0.601318	0.202005	0.196677		19.3329	0.713988	0.0254636	0.260548		19.3329	0.669567	0.154604	0.17583
18.8999	0.600163	0.202899	0.196938		19.3609	0.71383	0.0253152	0.260855		19.3609	0.670167	0.154084	0.17575
18.9273	0.599854	0.203364	0.196782		19.3889	0.713674	0.025167	0.261159		19.3889	0.666934	0.157132	0.175934
18.9546	0.600023	0.203585	0.196391		19.4169	0.71352	0.0250188	0.261461		19.4169	0.667524	0.155339	0.177137
18.982	0.596721	0.206292	0.196987		19.445	0.713368	0.0248707	0.261761		19.445	0.666461	0.155625	0.177914
19.0093	0.595283	0.206633	0.198084		19.473	0.713219	0.0247228	0.262059		19.473	0.662989	0.154808	0.182203
19.0367	0.594169	0.207493	0.198338		19.501	0.713071	0.024575	0.262354		19.501	0.658636	0.154258	0.187107
19.064	0.593224	0.208685	0.198091		19.529	0.712926	0.0244273	0.262647		19.529	0.649889	0.155313	0.194798
19.0914	0.592842	0.209104	0.198054		19.557	0.709314	0.024573	0.266113		19.557	0.645253	0.154749	0.199998
19.1187	0.592028	0.209807	0.198165		19.5851	0.70921	0.0244206	0.26637		19.5851	0.645916	0.154129	0.199955
19.1461	0.592426	0.209886	0.197689		19.6131	0.709108	0.0242684	0.266624		19.6131	0.642051	0.153681	0.204268
19.1734	0.591563	0.210543	0.197894		19.6411	0.715965	0.0243368	0.259699		19.6411	0.636184	0.153656	0.21016
19.2008	0.591081	0.211073	0.197846		19.6691	0.715766	0.0241803	0.260053		19.6691	0.636859	0.154281	0.20886
19.2282	0.591534	0.211005	0.197461		19.6971	0.715571	0.0240241	0.260405		19.6971	0.63385	0.155139	0.211011
19.2555	0.592037	0.211896	0.196067		19.7252	0.712012	0.0241505	0.263837		19.7252	0.634871	0.15216	0.21297
19.2829	0.591553	0.212414	0.196034		19.7532	0.715267	0.0237063	0.261027		19.7532	0.635433	0.151876	0.212691
19.3102	0.591068	0.212931	0.196001		19.7812	0.715157	0.0235448	0.261298		19.7812	0.634104	0.152026	0.213869
19.3376	0.590476	0.214235	0.195289		19.8092	0.715051	0.0233838	0.261565		19.8092	0.63277	0.152172	0.215057
19.3649	0.589989	0.214746	0.195264		19.8372	0.714948	0.0232232	0.261829		19.8372	0.628001	0.15152	0.220478
19.3923	0.589503	0.215257	0.19524		19.8652	0.714848	0.0230631	0.262089		19.8652	0.6228	0.151012	0.226188
19.4196	0.589017	0.215767	0.195216		19.8933	0.714751	0.0229035	0.262345		19.8933	0.621373	0.151116	0.227511
19.447	0.589617	0.215705	0.194677		19.9213	0.714657	0.0227443	0.262598		19.9213	0.617861	0.15227	0.229869
19.4743	0.589026	0.216269	0.194705		19.9493	0.714567	0.0225856	0.262848		19.9493	0.615566	0.152082	0.232352
19.5017	0.588668	0.21724	0.194092		19.9773	0.714479	0.0224275	0.263093		19.9773	0.609156	0.1519	0.238944
19.529	0.584826	0.21952	0.195653		20.0053	0.714395	0.0222698	0.263335		20.0053	0.605585	0.152727	0.241688
19.5564	0.584149	0.220137	0.195714		20.0334	0.714314	0.0221126	0.263574		20.0334	0.604078	0.152744	0.243177
19.5837	0.581172	0.221675	0.197153		20.0614	0.710425	0.0222198	0.267355		20.0614	0.601112	0.153316	0.245572
19.6111	0.57927	0.221629	0.1991		20.0894	0.710389	0.0220587	0.267552		20.0894	0.599611	0.153315	0.247073
19.6384	0.578785	0.222123	0.199092		20.1174	0.705618	0.0222222	0.27216		20.1174	0.598106	0.15331	0.248585
19.6658	0.578354	0.22317	0.198476		20.1454	0.705627	0.0220568	0.272316		20.1454	0.595073	0.152027	0.2529
19.6931	0.577066	0.224087	0.198847		20.1734	0.70564	0.021892	0.272468		20.1734	0.593564	0.152029	0.254407
19.7205	0.576184	0.224449	0.199367		20.2015	0.705655	0.021728	0.272617		20.2015	0.585725	0.150643	0.263632
19.7478	0.575029	0.224501	0.20047		20.2295	0.705706	0.0217161	0.272578		20.2295	0.582612	0.156736	0.260652
19.7752	0.573922	0.224746	0.201332		20.2575	0.705809	0.0215463	0.272645		20.2575	0.58318	0.155872	0.260947
19.8025	0.577063	0.219159	0.203777		20.2855	0.705915	0.0213773	0.272708		20.2855	0.580581	0.153689	0.26573
19.8299	0.576553	0.219659	0.203788		20.3135	0.706023	0.0212091	0.272768		20.3135	0.579	0.153593	0.267407
19.8572	0.575736	0.220838	0.203426		20.3416	0.706134	0.0210417	0.272824		20.3416	0.574486	0.152711	0.272803
19.8846	0.57424	0.220951	0.204809		20.3696	0.706248	0.0208751	0.272877		20.3696	0.565478	0.151151	0.283371
19.9119	0.572781	0.221925	0.205294		20.3976	0.706364	0.0207093	0.272927		20.3976	0.564195	0.151114	0.284691
19.9393	0.572269	0.222406	0.205325		20.4256	0.706483	0.0205443	0.272973		20.4256	0.562476	0.150956	0.286567
19.9666	0.571296	0.223125	0.205578		20.4536	0.706604	0.0203801	0.273015		20.4536	0.553647	0.151407	0.294946
19.994	0.57069	0.223564	0.205746		20.4817	0.703124	0.0204652	0.276411		20.4817	0.551939	0.151205	0.296856
20.0213	0.57081	0.224284	0.204906		20.5097	0.703294	0.0202978	0.276409		20.5097	0.548677	0.152799	0.298524
20.0487	0.569882	0.223835	0.206283		20.5377	0.703466	0.0201314	0.276403		20.5377	0.546961	0.152605	0.300434
20.0761	0.568421	0.224814	0.206765		20.5657	0.70364	0.0199658	0.276394		20.5657	0.54352	0.152984	0.303496
20.1034	0.567854	0.225326	0.20682		20.5937	0.703817	0.0198011	0.276382		20.5937	0.535599	0.152002	0.312399
20.1308	0.567464	0.225652	0.206884		20.6217	0.70775	0.0193882	0.272861		20.6217	0.53294	0.149634	0.317426
20.1581	0.565573	0.226854	0.207573		20.6498	0.707972	0.0192246	0.272803		20.6498	0.530454	0.148003	0.321542
20.1855	0.565103	0.227313	0.207584		20.6778	0.708196	0.0190619	0.272742		20.6778	0.528685	0.147752	0.323563
20.2128	0.563266	0.229418	0.207315		20.7058	0.708423	0.0189001	0.272676		20.7058	0.526138	0.147738	0.326124
20.2402	0.562787	0.22989	0.207323		20.7338	0.708653	0.0187391	0.272608		20.7338	0.522855	0.146874	0.330271
20.2675	0.563709	0.23096	0.205331		20.7618	0.708886	0.0185791	0.272535		20.7618	0.521041	0.146584	0.332375
20.2949	0.563213	0.231424	0.205363		20.7899	0.709121	0.01842	0.272459		20.7899	0.519227	0.146289	0.334483
20.3222	0.562717	0.231887	0.205396		20.8179	0.709359	0.0182619	0.272379		20.8179	0.515065	0.1467	0.338235
20.3496	0.5613	0.232316	0.206384		20.8459	0.7096	0.0181046	0.272296		20.8459	0.508392	0.146218	0.34539
20.3769	0.560696	0.232728	0.206576		20.8739	0.709843	0.0179482	0.272209		20.8739	0.506607	0.145876	0.347517
20.4043	0.560975	0.232063	0.206963		20.9019	0.710089	0.0177927	0.272118		20.9019	0.502523	0.146127	0.35135
20.4316	0.559417	0.233644	0.206939		20.93	0.710338	0.0176382	0.272024		20.93	0.500765	0.145766	0.353469
20.459	0.558908	0.234078	0.207014		20.958	0.71059	0.0174845	0.271925		20.958	0.501179	0.146016	0.352805
20.4863	0.556151	0.234751	0.209098		20.986	0.710845	0.0173318	0.271824		20.986	0.497399	0.145494	0.357107
20.5137	0.55158	0.239553	0.208866		21.014	0.714771	0.0169618	0.268268		21.014	0.487424	0.143309	0.369268
20.541	0.55206	0.240584	0.207355		21.042	0.71507	0.0168102	0.268119		21.042	0.484131	0.145408	0.370461
20.5684	0.549312	0.241297	0.20939		21.07	0.724285	0.0168571	0.258858		21.07	0.484978	0.145064	0.369958
20.5957	0.549284	0.24124	0.209477		21.0981	0.724498	0.0167033	0.258799		21.0981	0.483555	0.144524	0.371921
20.6231	0.548731	0.241679	0.20959		21.1261	0.724715	0.0165505	0.258735		21.1261	0.479915	0.1446	0.375485
20.6504	0.548616	0.241882	0.209501		21.1541	0.724936	0.0163987	0.258666		21.1541	0.477049	0.145218	0.377733
20.6778	0.548084	0.242308	0.209609		21.1821	0.72516	0.0162479	0.258592		21.1821	0.475163	0.144808	0.380029
20.7051	0.546668	0.24234	0.210992		21.2101	0.725389	0.016098	0.258513		21.2101	0.476933	0.140936	0.382131
20.7325	0.544821	0.243454	0.211725		21.2382	0.725621	0.0159491	0.25843		21.2382	0.474984	0.140569	0.384447
20.7598	0.543375	0.244353	0.212272		21.2662	0.725857	0.0158012	0.258341		21.2662	0.468936	0.139727	0.391337
20.7872	0.543731	0.243534	0.212735		21.2942	0.726098	0.0156543	0.258248		21.2942	0.46702	0.139329	0.393651
20.8145	0.547934	0.241094	0.210972		21.3222	0.723175	0.0156878	0.261137		21.3222	0.462645	0.139568	0.397787
20.8419	0.545807	0.243731	0.210462		21.3502	0.72346	0.0155393	0.261001		21.3502	0.448455	0.136134	0.415411
20.8692	0.545281	0.244149	0.21057		21.3783	0.723748	0.0153917	0.26086		21.3783	0.446521	0.135676	0.417802
20.8966	0.543004	0.24576	0.211235		21.4063	0.72404	0.0152453	0.260715		21.4063	0.444593	0.135216	0.420191
20.9239	0.543088	0.247421	0.209491		21.4343	0.724335	0.0150998	0.260565		21.4343	0.443053	0.134004	0.422944
20.9513	0.538516	0.250301	0.211184		21.4623	0.724634	0.0149554	0.260411		21.4623	0.438174	0.133356	0.42847
20.9787	0.536428	0.251143	0.212429		21.4903	0.728509	0.0146196	0.256872		21.4903	0.439088	0.13222	0.428692
21.006	0.535737	0.251478	0.212785		21.5183	0.728854	0.0144768	0.25667		21.5183	0.435034	0.132254	0.432712
21.0334	0.534508	0.251559	0.213933		21.5464	0.729202	0.014335	0.256463		21.5464	0.4332	0.131765	0.435035
21.0607	0.535276	0.252578	0.212146		21.5744	0.729555	0.0141942	0.256251		21.5744	0.431372	0.131273	0.437355
21.0881	0.53332	0.254882	0.211798		21.6024	0.729911	0.0140544	0.256034		21.6024	0.42343	0.132315	0.444254
21.1154	0.532724	0.255284	0.211993		21.6304	0.730272	0.0139157	0.255813		21.6304	0.422033	0.13099	0.446976
21.1428	0.530573	0.25567	0.213757		21.6584	0.730636	0.0137779	0.255586		21.6584	0.41776	0.13106	0.45118
21.1701	0.527369	0.257385	0.215247		21.6865	0.731004	0.0136412	0.255355		21.6865	0.414018	0.131002	0.45498
21.1975	0.526395	0.259031	0.214574		21.7145	0.722857	0.0249972	0.252146		21.7145	0.412295	0.13049	0.457215
21.2248	0.526699	0.259502	0.213799		21.7425	0.719264	0.0252985	0.255438		21.7425	0.407882	0.130572	0.461546
21.2522	0.52613	0.259895	0.213975		21.7705	0.719576	0.0253033	0.255121		21.7705	0.403324	0.130793	0.465883
21.2795	0.524222	0.261021	0.214757		21.7985	0.71989	0.0253105	0.2548		21.7985	0.401627	0.130286	0.468087
21.3069	0.516747	0.261662	0.221592		21.8266	0.729663	0.0125219	0.257815		21.8266	0.402015	0.129098	0.468887
21.3342	0.513884	0.265309	0.220807		21.8546	0.730233	0.0126521	0.257115		21.8546	0.400888	0.128471	0.47064
21.3616	0.513271	0.26574	0.220989		21.8826	0.730464	0.0127995	0.256736		21.8826	0.399253	0.127955	0.472792
21.3889	0.514108	0.266923	0.218969		21.9106	0.730698	0.0129483	0.256354		21.9106	0.398076	0.127343	0.474581
21.4163	0.512601	0.26789	0.219509		21.9386	0.730935	0.0130985	0.255966		21.9386	0.394817	0.127171	0.478012
21.4436	0.509628	0.268314	0.222058		21.9666	0.731176	0.0132501	0.255574		21.9666	0.393302	0.126631	0.480067
21.471	0.509015	0.268709	0.222276		21.9947	0.731419	0.0134031	0.255178		21.9947	0.390632	0.128684	0.480684
21.4983	0.50874	0.268258	0.223002		22.0227	0.731665	0.0135576	0.254777		22.0227	0.387913	0.12778	0.484307
21.5257	0.508839	0.267627	0.223534		22.0507	0.731915	0.0137134	0.254372		22.0507	0.384359	0.127256	0.488386
21.553	0.507839	0.269839	0.222322		22.0787	0.733097	0.0138225	0.25308		22.0787	0.381065	0.125905	0.49303
21.5804	0.505649	0.268598	0.225752		22.1067	0.733396	0.0139783	0.252625		22.1067	0.377235	0.125854	0.496911
21.6077	0.504971	0.268879	0.22615		22.1348	0.733698	0.0141355	0.252166		22.1348	0.373255	0.12583	0.500915
21.6351	0.50206	0.270909	0.227031		22.1628	0.734004	0.0142941	0.251702		22.1628	0.371871	0.125283	0.502846
21.6624	0.499775	0.272314	0.227911		22.1908	0.734313	0.014454	0.251233		22.1908	0.370493	0.124738	0.504769
21.6898	0.497577	0.274066	0.228356		22.2188	0.734625	0.0146153	0.25076		22.2188	0.369121	0.124194	0.506685
21.7171	0.497135	0.273727	0.229138		22.2468	0.73494	0.014778	0.250282		22.2468	0.367374	0.123726	0.5089
21.7445	0.497026	0.273409	0.229565		22.2748	0.735258	0.0149421	0.2498		22.2748	0.366021	0.123183	0.510796
21.7718	0.49519	0.273128	0.231681		22.3029	0.730375	0.0147396	0.254885		22.3029	0.360881	0.122801	0.516318
21.7992	0.496792	0.273444	0.229764		22.3309	0.730629	0.0148979	0.254473		22.3309	0.3566	0.12627	0.51713
21.8266	0.496119	0.273778	0.230103		22.3589	0.730885	0.0150574	0.254057		22.3589	0.353845	0.125242	0.520913
21.8539	0.49426	0.274755	0.230985		22.3869	0.72765	0.0154159	0.256934		22.3869	0.348089	0.128834	0.523078
21.8813	0.492315	0.276965	0.230721		22.4149	0.73058	0.0154844	0.253936		22.4149	0.346779	0.128449	0.524772
21.9086	0.490446	0.279063	0.230491		22.443	0.730919	0.0156443	0.253436		22.443	0.345512	0.127975	0.526513
21.936	0.489999	0.280806	0.229196		22.471	0.731261	0.0158053	0.252934		22.471	0.344251	0.127505	0.528244
21.9633	0.489364	0.282309	0.228327		22.499	0.734977	0.0157669	0.249256		22.499	0.342716	0.12775	0.529533
21.9907	0.487627	0.284153	0.22822		22.527	0.735359	0.0159257	0.248715		22.527	0.335482	0.128453	0.536065
22.018	0.486842	0.285683	0.227474		22.555	0.726585	0.0158854	0.25753		22.555	0.334319	0.12798	0.537701
22.0454	0.486289	0.285773	0.227937		22.5831	0.726858	0.016042	0.2571		22.5831	0.333161	0.127512	0.539328
22.0727	0.481653	0.286548	0.231799		22.6111	0.727132	0.0161996	0.256669		22.6111	0.330411	0.126439	0.54315
22.1001	0.480228	0.28643	0.233342		22.6391	0.727407	0.0163581	0.256235		22.6391	0.324359	0.130593	0.545047
22.1274	0.479494	0.286722	0.233784		22.6671	0.727683	0.0165176	0.255799		22.6671	0.32295	0.130936	0.546114
22.1548	0.479577	0.285795	0.234627		22.6951	0.72796	0.0166781	0.255362		22.6951	0.320462	0.129979	0.549558
22.1821	0.477897	0.285538	0.236565		22.7231	0.728238	0.0168395	0.254922		22.7231	0.319331	0.129575	0.551095
22.2095	0.477144	0.285833	0.237023		22.7512	0.725126	0.0172143	0.25766		22.7512	0.317079	0.129388	0.553533
22.2368	0.476847	0.285443	0.23771		22.7792	0.721851	0.0176049	0.260544		22.7792	0.315972	0.12899	0.555038
22.2642	0.474667	0.286517	0.238816		22.8072	0.725798	0.0175394	0.256663		22.8072	0.314871	0.128597	0.556533
22.2915	0.472619	0.287517	0.239864		22.8352	0.726197	0.0176992	0.256104		22.8352	0.311141	0.128079	0.56078
22.3189	0.472497	0.286693	0.24081		22.8632	0.726596	0.0178599	0.255544		22.8632	0.310084	0.127695	0.562221
22.3462	0.470289	0.28608	0.243631		22.8913	0.730414	0.0177958	0.251791		22.8913	0.308223	0.127466	0.564311
22.3736	0.46753	0.287025	0.245445		22.9193	0.730848	0.0179534	0.251199		22.9193	0.306895	0.12697	0.566134
22.4009	0.468658	0.286286	0.245055		22.9473	0.731282	0.0181118	0.250606		22.9473	0.305179	0.128545	0.566276
22.4283	0.463042	0.28985	0.247108		22.9753	0.731717	0.018271	0.250012		22.9753	0.304127	0.128247	0.567625
22.4556	0.461652	0.289366	0.248982		23.0033	0.732152	0.0184308	0.249417		23.0033	0.303081	0.127955	0.568964
22.483	0.462762	0.289891	0.247347		23.0314	0.732587	0.0185914	0.248821		23.0314	0.302702	0.125751	0.571546
22.5103	0.462017	0.290138	0.247845		23.0594	0.735974	0.0185454	0.245481		23.0594	0.301649	0.125508	0.572843
22.5377	0.46203	0.290775	0.247195		23.0874	0.736438	0.0187031	0.244858		23.0874	0.299226	0.129272	0.571502
22.565	0.460464	0.290481	0.249055		23.1154	0.729191	0.0291302	0.241679		23.1154	0.296324	0.127594	0.576082
22.5924	0.458569	0.289975	0.251456		23.1434	0.729563	0.0294054	0.241032		23.1434	0.295256	0.127414	0.57733
22.6197	0.45561	0.292432	0.251958		23.1714	0.733251	0.0293175	0.237431		23.1714	0.291401	0.127743	0.580855
22.6471	0.454072	0.293381	0.252548		23.1995	0.733655	0.0295881	0.236757		23.1995	0.29038	0.127567	0.582053
22.6744	0.452732	0.293551	0.253717		23.2275	0.735094	0.0298088	0.235098		23.2275	0.285768	0.130389	0.583843
22.7018	0.451106	0.294237	0.254657		23.2555	0.735532	0.0300772	0.234391		23.2555	0.284785	0.13025	0.584965
22.7292	0.449122	0.295114	0.255765		23.2835	0.73597	0.0303469	0.233683		23.2835	0.281659	0.13407	0.584271
22.7565	0.448401	0.295311	0.256288		23.3115	0.736407	0.0306178	0.232975		23.3115	0.280685	0.133992	0.585323
22.7839	0.449456	0.293867	0.256677		23.3396	0.736844	0.0308898	0.232266		23.3396	0.27954	0.134465	0.585996
22.8112	0.448294	0.294682	0.257024		23.3676	0.734376	0.0315075	0.234116		23.3676	0.277863	0.136611	0.585526
22.8386	0.447598	0.29484	0.257562		23.3956	0.734849	0.0317811	0.23337		23.3956	0.276892	0.136591	0.586517
22.8659	0.446837	0.296963	0.256199		23.4236	0.731744	0.032458	0.235798		23.4236	0.277378	0.136305	0.586317
22.8933	0.441638	0.299338	0.259025		23.4516	0.732258	0.0327326	0.235009		23.4516	0.276437	0.136296	0.587267
22.9206	0.442226	0.297605	0.26017		23.4797	0.732771	0.0330082	0.234221		23.4797	0.27538	0.136671	0.587949
22.948	0.440191	0.29848	0.261329		23.5077	0.733282	0.033285	0.233433		23.5077	0.274195	0.136729	0.589076
22.9753	0.441927	0.297067	0.261006		23.5357	0.733791	0.0335628	0.232647		23.5357	0.272158	0.140257	0.587586
23.0027	0.441841	0.296061	0.262098		23.5637	0.734298	0.0338416	0.23186		23.5637	0.271224	0.140329	0.588446
23.03	0.4402	0.296707	0.263093		23.5917	0.734804	0.0341214	0.231075		23.5917	0.268227	0.14428	0.587494
23.0574	0.437738	0.296944	0.265318		23.6197	0.735308	0.0344023	0.23029		23.6197	0.266107	0.14824	0.585653
23.0847	0.437215	0.296985	0.265799		23.6478	0.73581	0.0346841	0.229506		23.6478	0.260196	0.152528	0.587276
23.1121	0.435535	0.298888	0.265576		23.6758	0.739502	0.0345437	0.225955		23.6758	0.256129	0.153427	0.590444
23.1394	0.435108	0.300364	0.264528		23.7038	0.74003	0.0348193	0.225151		23.7038	0.254183	0.157279	0.588538
23.1668	0.437355	0.300418	0.262228		23.7318	0.750104	0.0355409	0.214355		23.7318	0.249602	0.161634	0.588764
23.1941	0.436825	0.300441	0.262733		23.7598	0.750528	0.0358164	0.213655		23.7598	0.243384	0.165668	0.590947
23.2215	0.435165	0.299684	0.265151		23.7879	0.750952	0.0360927	0.212956		23.7879	0.242603	0.166056	0.591341
23.2488	0.43378	0.298945	0.267274		23.8159	0.751374	0.0363697	0.212257		23.8159	0.239286	0.167012	0.593701
23.2762	0.433237	0.298948	0.267815		23.8439	0.751794	0.0366475	0.211558		23.8439	0.237771	0.170112	0.592117
23.3035	0.432436	0.29965	0.267913		23.8719	0.739976	0.0368875	0.223137		23.8719	0.236666	0.16891	0.594424
23.3309	0.432763	0.299484	0.267753		23.8999	0.740326	0.0371556	0.222518		23.8999	0.230445	0.170611	0.598944
23.3582	0.432057	0.299171	0.268772		23.928	0.740674	0.0374242	0.221901		23.928	0.229777	0.171095	0.599129
23.3856	0.431565	0.29913	0.269306		23.956	0.74102	0.0376934	0.221287		23.956	0.230315	0.168704	0.600981
23.4129	0.431073	0.299088	0.269839		23.984	0.744425	0.0375134	0.218061		23.984	0.229628	0.169255	0.601117
23.4403	0.427726	0.300403	0.271871		24.012	0.744794	0.0377753	0.21743		24.012	0.228942	0.169816	0.601242
23.4676	0.425887	0.300581	0.273532		24.04	0.745161	0.0380376	0.216801		24.04	0.228257	0.170389	0.601354
23.495	0.424124	0.30254	0.273336		24.068	0.745525	0.0383002	0.216175		24.068	0.226636	0.173817	0.599547
23.5223	0.422213	0.303249	0.274539		24.0961	0.745886	0.0385631	0.215551		24.0961	0.221587	0.178813	0.5996
23.5497	0.42179	0.303175	0.275035		24.1241	0.746244	0.0388263	0.214929		24.1241	0.221402	0.177747	0.600851
23.5771	0.423107	0.303455	0.273438		24.1521	0.749738	0.0386058	0.211657		24.1521	0.220732	0.181912	0.597356
23.6044	0.422682	0.303367	0.273951		24.1801	0.75012	0.038861	0.211019		24.1801	0.220835	0.179816	0.59935
23.6318	0.422257	0.303279	0.274464		24.2081	0.750501	0.0391162	0.210383		24.2081	0.220003	0.180585	0.599412
23.6591	0.422608	0.299833	0.277559		24.2362	0.750878	0.0393715	0.20975		24.2362	0.218695	0.183756	0.597549
23.6865	0.422188	0.299724	0.278088		24.2642	0.751253	0.039627	0.20912		24.2642	0.214152	0.185592	0.600256
23.7138	0.421642	0.300408	0.27795		24.2922	0.751625	0.0398824	0.208492		24.2922	0.212929	0.188263	0.598808
23.7412	0.42041	0.301121	0.278469		24.3202	0.751995	0.0401379	0.207867		24.3202	0.208782	0.190439	0.600779
23.7685	0.42027	0.300537	0.279193		24.3482	0.752361	0.0403935	0.207245		24.3482	0.207315	0.194752	0.597933
23.7959	0.423142	0.298734	0.278124		24.3763	0.750642	0.0409914	0.208366		24.3763	0.20579	0.199028	0.595181
23.8232	0.422787	0.298532	0.278681		24.4043	0.754106	0.0407356	0.205158		24.4043	0.204256	0.203651	0.592094
23.8506	0.422022	0.299037	0.278941		24.4323	0.754532	0.0409784	0.204489		24.4323	0.203929	0.205191	0.59088
23.8779	0.421624	0.298934	0.279442		24.4603	0.754496	0.0412984	0.204206		24.4603	0.203267	0.206412	0.59032
23.9053	0.421228	0.298831	0.279942		24.4883	0.752049	0.0420273	0.205924		24.4883	0.202606	0.207646	0.589748
23.9326	0.417383	0.298083	0.284534		24.5163	0.752566	0.0422567	0.205177		24.5163	0.201944	0.208891	0.589165
23.96	0.417923	0.297038	0.285039		24.5444	0.75308	0.0424856	0.204435		24.5444	0.197876	0.219138	0.582986
23.9873	0.415756	0.297808	0.286437		24.5724	0.753589	0.0427142	0.203697		24.5724	0.196331	0.223967	0.579702
24.0147	0.415264	0.297565	0.287171		24.6004	0.754094	0.0429424	0.202964		24.6004	0.195652	0.225393	0.578955
24.042	0.414899	0.297413	0.287688		24.6284	0.754595	0.0431702	0.202235		24.6284	0.195327	0.227122	0.57755
24.0694	0.414322	0.297086	0.288592		24.6564	0.752318	0.0438892	0.203793		24.6564	0.195218	0.226292	0.578489
24.0967	0.412545	0.295881	0.291574		24.6845	0.752854	0.0441119	0.203034		24.6845	0.194499	0.227889	0.577612
24.1241	0.412197	0.2957	0.292103		24.7125	0.753387	0.044334	0.202279		24.7125	0.195149	0.229246	0.575605
24.1514	0.411575	0.295319	0.293105		24.7405	0.753915	0.0445557	0.20153		24.7405	0.193917	0.232957	0.573126
24.1788	0.411618	0.29591	0.292472		24.7685	0.754438	0.0447768	0.200785		24.7685	0.19321	0.234605	0.572185
24.2061	0.412466	0.295738	0.291796		24.7965	0.754957	0.0449974	0.200046		24.7965	0.193289	0.23315	0.573561
24.2335	0.409783	0.295861	0.294356		24.8245	0.765065	0.0457917	0.189143		24.8245	0.19257	0.234872	0.572558
24.2608	0.411881	0.295445	0.292674		24.8526	0.765467	0.046007	0.188526		24.8526	0.191073	0.2397	0.569227
24.2882	0.409928	0.296025	0.294047		24.8806	0.765864	0.0462218	0.187914		24.8806	0.187537	0.244475	0.567987
24.3155	0.405625	0.296633	0.297742		24.9086	0.766258	0.0464359	0.187306		24.9086	0.186712	0.246126	0.567161
24.3429	0.407361	0.295967	0.296672		24.9366	0.757417	0.0460877	0.196496		24.9366	0.183189	0.248806	0.568005
24.3702	0.408269	0.294835	0.296896		24.9646	0.757702	0.0462921	0.196006		24.9646	0.182525	0.250632	0.566843
24.3976	0.408067	0.294285	0.297648		24.9927	0.763598	0.0467305	0.189671		24.9927	0.18186	0.252469	0.565671
24.4249	0.407082	0.294657	0.298261		25.0207	0.763857	0.0469271	0.189216		25.0207	0.180278	0.254601	0.565121
24.4523	0.405624	0.294819	0.299556		25.0487	0.764111	0.0471228	0.188766		25.0487	0.179625	0.256458	0.563917
24.4797	0.404741	0.293953	0.301306		25.0767	0.764361	0.0473177	0.188322		25.0767	0.178205	0.261509	0.560287
24.507	0.400338	0.296394	0.303268		25.1047	0.764607	0.0475116	0.187882		25.1047	0.177544	0.263424	0.559032
24.5344	0.400163	0.296019	0.303818		25.1328	0.77415	0.0482848	0.177565		25.1328	0.176306	0.266894	0.5568
24.5617	0.400551	0.292847	0.306602		25.1608	0.774278	0.0484722	0.177249		25.1608	0.175639	0.268846	0.555515
24.5891	0.40148	0.290539	0.307981		25.1888	0.774404	0.0486586	0.176938		25.1888	0.174139	0.272982	0.552879
24.6164	0.400961	0.290038	0.309001		25.2168	0.774526	0.0488441	0.17663		25.2168	0.172851	0.277534	0.549615
24.6438	0.400768	0.289709	0.309523		25.2448	0.774645	0.0490286	0.176327		25.2448	0.170404	0.286674	0.542923
24.6711	0.401846	0.28855	0.309604		25.2728	0.77476	0.049212	0.176028		25.2728	0.166656	0.290607	0.542737
24.6985	0.402138	0.2871	0.310762		25.3009	0.774873	0.0493945	0.175732		25.3009	0.165998	0.292737	0.541265
24.7258	0.401982	0.286762	0.311257		25.3289	0.769359	0.0500305	0.18061		25.3289	0.167147	0.29424	0.538613
24.7532	0.401827	0.286422	0.31175		25.3569	0.769496	0.0502045	0.1803		25.3569	0.166516	0.296377	0.537107
24.7805	0.400082	0.286844	0.313074		25.3849	0.769629	0.0503775	0.179994		25.3849	0.163005	0.299556	0.537439
24.8079	0.399949	0.286493	0.313558		25.4129	0.769758	0.0505495	0.179693		25.4129	0.160552	0.303165	0.536284
24.8352	0.40005	0.286031	0.313919		25.441	0.769884	0.0507204	0.179396		25.441	0.159321	0.308147	0.532533
24.8626	0.398161	0.286525	0.315314		25.469	0.770007	0.0508902	0.179103		25.469	0.158707	0.310459	0.530834
24.8899	0.397263	0.287549	0.315188		25.497	0.770126	0.0510589	0.178815		25.497	0.158092	0.312781	0.529127
24.9173	0.39573	0.287686	0.316584		25.525	0.770242	0.0512265	0.178532		25.525	0.157092	0.318566	0.524342
24.9446	0.395605	0.287343	0.317052		25.553	0.770354	0.051393	0.178253		25.553	0.155551	0.32541	0.519039
24.972	0.395482	0.286999	0.317519		25.5811	0.779575	0.0521682	0.168257		25.5811	0.154912	0.327835	0.517253
24.9993	0.39536	0.286655	0.317985		25.6091	0.779574	0.0523271	0.168099		25.6091	0.154273	0.33027	0.515457
25.0267	0.394785	0.285982	0.319233		25.6371	0.77957	0.0524849	0.167945		25.6371	0.154187	0.333911	0.511902
25.054	0.394661	0.285634	0.319705		25.6651	0.779564	0.0526415	0.167795		25.6651	0.153537	0.336357	0.510106
25.0814	0.394144	0.285001	0.320855		25.6931	0.779555	0.052797	0.167648		25.6931	0.152888	0.338811	0.508301
25.1087	0.394321	0.2841	0.321579		25.7211	0.779544	0.0529513	0.167504		25.7211	0.152738	0.34425	0.503012
25.1361	0.396617	0.28449	0.318893		25.7492	0.779531	0.0531045	0.167364		25.7492	0.152081	0.34675	0.50117
25.1634	0.394654	0.285016	0.32033		25.7772	0.779516	0.0532565	0.167228		25.7772	0.151423	0.349258	0.499319
25.1908	0.393003	0.285358	0.32164		25.8052	0.788178	0.054002	0.15782		25.8052	0.150857	0.354993	0.494151
25.2181	0.394748	0.284804	0.320448		25.8332	0.790313	0.0535692	0.156117		25.8332	0.146806	0.358952	0.494242
25.2455	0.393278	0.284894	0.321828		25.8612	0.790214	0.0537047	0.156081		25.8612	0.145966	0.359406	0.494628
25.2728	0.392088	0.28356	0.324352		25.8893	0.790114	0.0538389	0.156047		25.8893	0.145338	0.361991	0.492671
25.3002	0.39307	0.281207	0.325723		25.9173	0.787438	0.0546336	0.157928		25.9173	0.144605	0.365496	0.489898
25.3276	0.40792	0.271739	0.32034		25.9453	0.787366	0.054759	0.157875		25.9453	0.143348	0.370387	0.486265
25.3549	0.409224	0.270276	0.320499		25.9733	0.787292	0.0548831	0.157825		25.9733	0.140513	0.37346	0.486027
25.3823	0.406828	0.269639	0.323533		26.0013	0.787217	0.055006	0.157777		26.0013	0.139339	0.377138	0.483523
25.4096	0.40641	0.268058	0.325533		26.0294	0.787141	0.0551276	0.157732		26.0294	0.137995	0.383426	0.478579
25.437	0.408415	0.266529	0.325057		26.0574	0.784729	0.0558536	0.159417		26.0574	0.136751	0.386431	0.476818
25.4643	0.40721	0.265342	0.327447		26.0854	0.787365	0.0553153	0.15732		26.0854	0.13516	0.393486	0.471354
25.4917	0.40667	0.264663	0.328668		26.1134	0.787339	0.0554187	0.157242		26.1134	0.13147	0.397677	0.470853
25.519	0.406632	0.264235	0.329133		26.1414	0.787311	0.0555207	0.157168		26.1414	0.130871	0.400462	0.468668
25.5464	0.406013	0.264466	0.329522		26.1694	0.787283	0.0556214	0.157096		26.1694	0.132624	0.403533	0.463843
25.5737	0.405983	0.264027	0.32999		26.1975	0.781736	0.0569118	0.161352		26.1975	0.132017	0.406325	0.461658
25.6011	0.406811	0.262028	0.331161		26.2255	0.78173	0.0570026	0.161267		26.2255	0.129992	0.40979	0.460218
25.6284	0.406774	0.261606	0.33162		26.2535	0.784579	0.0564406	0.15898		26.2535	0.12952	0.412963	0.457517
25.6558	0.404507	0.259823	0.33567		26.2815	0.784596	0.0565203	0.158884		26.2815	0.126556	0.416897	0.456547
25.6831	0.406057	0.258687	0.335255		26.3095	0.784612	0.0565986	0.158789		26.3095	0.125994	0.419696	0.45431
25.7105	0.40454	0.257943	0.337517		26.3376	0.786921	0.0560717	0.157007		26.3376	0.125968	0.424305	0.449727
25.7378	0.405479	0.258083	0.336438		26.3656	0.786964	0.0561388	0.156897		26.3656	0.125395	0.427101	0.447504
25.7652	0.405305	0.257513	0.337182		26.3936	0.787006	0.0562045	0.156789		26.3936	0.125334	0.431669	0.442997
25.7925	0.405281	0.257038	0.337681		26.4216	0.789564	0.0556039	0.154832		26.4216	0.124751	0.434461	0.440788
25.8199	0.405258	0.256562	0.33818		26.4496	0.78963	0.0556591	0.154711		26.4496	0.124167	0.437257	0.438576
25.8472	0.404209	0.256474	0.339317		26.4777	0.799161	0.0563658	0.144473		26.4777	0.122587	0.442046	0.435366
25.8746	0.404199	0.255992	0.339809		26.5057	0.799111	0.0564104	0.144478		26.5057	0.122492	0.446671	0.430837
25.9019	0.404191	0.253911	0.341898		26.5337	0.799062	0.0564536	0.144484		26.5337	0.121422	0.45163	0.426947
25.9293	0.402957	0.253431	0.343612		26.5617	0.799014	0.0564954	0.144491		26.5617	0.118765	0.455539	0.425696
25.9566	0.402751	0.252169	0.34508		26.5897	0.798966	0.0565357	0.144498		26.5897	0.117735	0.458616	0.423649
25.984	0.403419	0.250062	0.346519		26.6177	0.798919	0.0565746	0.144506		26.6177	0.11769	0.463524	0.418786
26.0113	0.400863	0.250949	0.348188		26.6458	0.798873	0.056612	0.144515		26.6458	0.117111	0.466353	0.416537
26.0387	0.400239	0.249873	0.349887		26.6738	0.801276	0.0559588	0.142765		26.6738	0.11674	0.469073	0.414186
26.066	0.397863	0.249373	0.352764		26.7018	0.801257	0.0559859	0.142757		26.7018	0.116164	0.471904	0.411931
26.0934	0.395983	0.247738	0.35628		26.7298	0.801239	0.0560115	0.142749		26.7298	0.114621	0.475257	0.410123
26.1207	0.39595	0.247261	0.356789		26.7578	0.801223	0.0560356	0.142742		26.7578	0.114127	0.47838	0.407493
26.1481	0.396012	0.244883	0.359105		26.7859	0.801207	0.0560583	0.142735		26.7859	0.114053	0.483288	0.402659
26.1755	0.395965	0.244418	0.359617		26.8139	0.801193	0.0560795	0.142728		26.8139	0.113479	0.486104	0.400417
26.2028	0.396792	0.242285	0.360923		26.8419	0.801179	0.0560992	0.142722		26.8419	0.11299	0.493587	0.393423
26.2302	0.396736	0.241837	0.361427		26.8699	0.801167	0.0561174	0.142716		26.8699	0.11241	0.496368	0.391221
26.2575	0.396571	0.241432	0.361997		26.8979	0.801156	0.0561341	0.14271		26.8979	0.11155	0.501098	0.387352
26.2849	0.395259	0.240218	0.364523		26.926	0.801146	0.0561494	0.142704		26.926	0.110658	0.505274	0.384068
26.3122	0.392726	0.239666	0.367608		26.954	0.803363	0.0555587	0.141079		26.954	0.110072	0.508088	0.381841
26.3396	0.390161	0.23906	0.370779		26.982	0.803378	0.0555645	0.141058		26.982	0.109021	0.512975	0.378003
26.3669	0.390104	0.238576	0.37132		27.01	0.805651	0.0549312	0.139418		27.01	0.10834	0.516216	0.375444
26.3943	0.390207	0.238713	0.37108		27.038	0.805692	0.0549273	0.139381		27.038	0.107261	0.521233	0.371506
26.4216	0.388534	0.238251	0.373215		27.066	0.805735	0.0549219	0.139343		27.066	0.106164	0.526333	0.367503
26.449	0.388636	0.238013	0.373351		27.0941	0.816276	0.054896	0.128828		27.0941	0.105566	0.529207	0.365228
26.4763	0.388303	0.232734	0.378963		27.1221	0.816243	0.0548743	0.128883		27.1221	0.105154	0.536553	0.358292
26.5037	0.388244	0.232252	0.379504		27.1501	0.816212	0.0548512	0.128937		27.1501	0.105057	0.547815	0.347128
26.531	0.388185	0.23177	0.380045		27.1781	0.816184	0.0548265	0.12899		27.1781	0.104443	0.550708	0.344849
26.5584	0.386957	0.228277	0.384765		27.2061	0.816158	0.0548004	0.129041		27.2061	0.10383	0.553599	0.342571
26.5857	0.386885	0.227816	0.385299		27.2342	0.816136	0.0547729	0.129091		27.2342	0.101258	0.561678	0.337064
26.6131	0.386812	0.227354	0.385834		27.2622	0.818056	0.0541663	0.127778		27.2622	0.098434	0.56595	0.335616
26.6404	0.387346	0.225831	0.386823		27.2902	0.81806	0.0541301	0.12781		27.2902	0.094644	0.57084	0.334516
26.6678	0.384503	0.223755	0.391742		27.3182	0.818066	0.0540925	0.127842		27.3182	0.0962382	0.573043	0.330719
26.6951	0.386014	0.227758	0.386227		27.3462	0.818075	0.0540534	0.127872		27.3462	0.0957425	0.575884	0.328373
26.7225	0.384179	0.226287	0.389534		27.3742	0.81612	0.0545969	0.129283		27.3742	0.0948972	0.580274	0.324829
26.7498	0.384225	0.224681	0.391094		27.4023	0.818212	0.0539381	0.12785		27.4023	0.0905689	0.588407	0.321024
26.7772	0.382181	0.220704	0.397115		27.4303	0.827249	0.0544575	0.118294		27.4303	0.0892821	0.594475	0.316243
26.8045	0.380239	0.21919	0.400571		27.4583	0.827623	0.0542602	0.118117		27.4583	0.0891062	0.601589	0.309305
26.8319	0.378713	0.217329	0.403958		27.4863	0.827626	0.0541801	0.118194		27.4863	0.088919	0.607543	0.303538
26.8592	0.37803	0.216461	0.405509		27.5143	0.827632	0.0540987	0.118269		27.5143	0.0843391	0.613023	0.302638
26.8866	0.379176	0.215482	0.405342		27.5424	0.827643	0.054016	0.118341		27.5424	0.0840264	0.618725	0.297249
26.9139	0.379041	0.215005	0.405955		27.5704	0.827657	0.0539321	0.11841		27.5704	0.083966	0.624046	0.291988
26.9413	0.378471	0.214677	0.406852		27.5984	0.827676	0.053847	0.118477		27.5984	0.0835441	0.626688	0.289768
26.9686	0.375005	0.213267	0.411728		27.6264	0.817399	0.0533582	0.129243		27.6264	0.0831236	0.629324	0.287553
26.996	0.376497	0.212242	0.411262		27.6544	0.817329	0.0532648	0.129406		27.6544	0.0823632	0.63347	0.284166
27.0233	0.377299	0.212268	0.410433		27.6825	0.822193	0.0533226	0.124485		27.6825	0.0782803	0.63864	0.28308
27.0507	0.378049	0.209975	0.411976		27.7105	0.824244	0.0526361	0.123119		27.7105	0.0791764	0.641665	0.279159
27.0781	0.377927	0.209504	0.412569		27.7385	0.824243	0.0525225	0.123234		27.7385	0.0788275	0.644248	0.276925
27.1054	0.378189	0.208226	0.413584		27.7665	0.824245	0.0524076	0.123348		27.7665	0.0788348	0.649747	0.271418
27.1328	0.379022	0.207442	0.413536		27.7945	0.82425	0.0522916	0.123459		27.7945	0.0788288	0.655164	0.266007
27.1601	0.380203	0.206543	0.413254		27.8225	0.824257	0.0521745	0.123568		27.8225	0.0816649	0.655385	0.26295
27.1875	0.380689	0.203824	0.415486		27.8506	0.824268	0.0520562	0.123675		27.8506	0.0813568	0.657834	0.260809
27.2148	0.378863	0.202454	0.418683		27.8786	0.813015	0.0519424	0.135042		27.8786	0.0832524	0.664316	0.252432
27.2422	0.377879	0.201536	0.420585		27.9066	0.814929	0.0512652	0.133805		27.9066	0.0833479	0.669726	0.246926
27.2695	0.377446	0.198701	0.423853		27.9346	0.814903	0.0511267	0.13397		27.9346	0.0830635	0.672074	0.244863
27.2969	0.376503	0.197451	0.426046		27.9626	0.814879	0.0509872	0.134134		27.9626	0.0825096	0.675483	0.242008
27.3242	0.376454	0.197534	0.426012		27.9907	0.814856	0.0508467	0.134297		27.9907	0.082228	0.677818	0.239954
27.3516	0.376954	0.19568	0.427366		28.0187	0.814837	0.0507052	0.134458		28.0187	0.0833222	0.679125	0.237553
27.3789	0.376776	0.195148	0.428076		28.0467	0.814819	0.0505628	0.134618		28.0467	0.0830668	0.68142	0.235513
27.4063	0.376388	0.194592	0.42902		28.0747	0.814803	0.0504194	0.134777		28.0747	0.0825258	0.684808	0.232667
27.4336	0.376156	0.192629	0.431215		28.1027	0.812839	0.0508047	0.136357		28.1027	0.0822734	0.687089	0.230638
27.461	0.375977	0.192196	0.431827		28.1308	0.812852	0.0506513	0.136497		28.1308	0.0827485	0.695446	0.221805
27.4883	0.374771	0.191237	0.433993		28.1588	0.812867	0.0504971	0.136636		28.1588	0.0824904	0.69764	0.21987
27.5157	0.374137	0.191814	0.434049		28.1868	0.812884	0.050342	0.136774		28.1868	0.0759786	0.705593	0.218428
27.543	0.373953	0.191359	0.434688		28.2148	0.812902	0.0501862	0.136912		28.2148	0.0762081	0.710991	0.212801
27.5704	0.372831	0.190424	0.436745		28.2428	0.812923	0.0500296	0.137048		28.2428	0.0760807	0.713035	0.210884
27.5977	0.372538	0.187522	0.439939		28.2708	0.812945	0.0498722	0.137183		28.2708	0.0799864	0.715439	0.204575
27.6251	0.373051	0.187441	0.439508		28.2989	0.812969	0.049714	0.137317		28.2989	0.0806306	0.724021	0.195348
27.6524	0.373997	0.186614	0.439389		28.3269	0.814816	0.0490726	0.136112		28.3269	0.0806764	0.727014	0.192309
27.6798	0.372846	0.186133	0.441021		28.3549	0.814861	0.0489097	0.136229		28.3549	0.0803055	0.729816	0.189878
27.7071	0.373619	0.18356	0.442822		28.3829	0.814909	0.0487461	0.136345		28.3829	0.0827056	0.733064	0.18423
27.7345	0.373131	0.180799	0.44607		28.4109	0.814958	0.0485817	0.13646		28.4109	0.0860656	0.733021	0.180913
27.7618	0.372976	0.18035	0.446674		28.439	0.815009	0.0484167	0.136574		28.439	0.0858016	0.735528	0.178671
27.7892	0.372777	0.179912	0.447311		28.467	0.815062	0.0482509	0.136687		28.467	0.0858015	0.737216	0.176982
27.8165	0.37137	0.178892	0.449739		28.495	0.815116	0.0480845	0.136799		28.495	0.0854899	0.739853	0.174657
27.8439	0.371599	0.178186	0.450215		28.523	0.815173	0.0479173	0.13691		28.523	0.0910327	0.746375	0.162593
27.8712	0.37349	0.174527	0.451982		28.551	0.815231	0.0477496	0.137019		28.551	0.0910876	0.747888	0.161025
27.8986	0.37329	0.174089	0.452621		28.5791	0.815291	0.0475811	0.137128		28.5791	0.0882183	0.755417	0.156365
27.926	0.374284	0.173318	0.452398		28.6071	0.806202	0.0471286	0.146669		28.6071	0.0883261	0.756828	0.154846
27.9533	0.372957	0.173191	0.453852		28.6351	0.804167	0.0474424	0.148391		28.6351	0.0884386	0.758225	0.153336
27.9807	0.372744	0.172725	0.454531		28.6631	0.804171	0.0472599	0.148569		28.6631	0.0885891	0.764072	0.147338
28.008	0.372126	0.172678	0.455196		28.6911	0.804176	0.0470769	0.148747		28.6911	0.0887001	0.765407	0.145893
28.0354	0.372594	0.171489	0.455917		28.7191	0.806286	0.0463894	0.147324		28.7191	0.0888158	0.766729	0.144455
28.0627	0.374058	0.170582	0.45536		28.7472	0.806314	0.0462023	0.147484		28.7472	0.0889362	0.768038	0.143026
28.0901	0.373919	0.170111	0.45597		28.7752	0.806342	0.0460148	0.147643		28.7752	0.0894738	0.772897	0.137629
28.1174	0.37378	0.16964	0.45658		28.8032	0.806371	0.0458268	0.147802		28.8032	0.0895983	0.774134	0.136268
28.1448	0.373561	0.171911	0.454529		28.8312	0.810156	0.0447531	0.145091		28.8312	0.0897275	0.775358	0.134915
28.1721	0.376011	0.171129	0.45286		28.8592	0.810224	0.0445591	0.145217		28.8592	0.0912649	0.775371	0.133364
28.1995	0.377034	0.170215	0.452751		28.8873	0.812168	0.0439262	0.143906		28.8873	0.0914231	0.776551	0.132026
28.2268	0.379351	0.169082	0.451567		28.9153	0.812256	0.0437289	0.144015		28.9153	0.0917883	0.779433	0.128779
28.2542	0.377392	0.168535	0.454073		28.9433	0.812346	0.0435312	0.144123		28.9433	0.0928563	0.792188	0.114956
28.2815	0.377313	0.168061	0.454626		28.9713	0.812436	0.0433332	0.144231		28.9713	0.0928608	0.793494	0.113645
28.3089	0.377585	0.166816	0.4556		28.9993	0.812527	0.0431349	0.144338		28.9993	0.0922821	0.795112	0.112606
28.3362	0.378182	0.166259	0.455559		29.0274	0.812619	0.0429363	0.144444		29.0274	0.0920191	0.797017	0.110964
28.3636	0.377532	0.165519	0.456949		29.0554	0.812713	0.0427373	0.14455		29.0554	0.0921839	0.797972	0.109845
28.3909	0.376521	0.164621	0.458858		29.0834	0.812807	0.0425381	0.144655		29.0834	0.0924233	0.798762	0.108815
28.4183	0.376662	0.163683	0.459655		29.1114	0.812902	0.0423386	0.144759		29.1114	0.0925968	0.799695	0.107708
28.4456	0.377293	0.162337	0.46037		29.1394	0.812998	0.0421388	0.144863		29.1394	0.0923485	0.801533	0.106118
28.473	0.377243	0.161848	0.460909		29.1674	0.811232	0.0423569	0.146411		29.1674	0.0959889	0.799386	0.104625
28.5003	0.377193	0.161359	0.461448		29.1955	0.807582	0.0451635	0.147254		29.1955	0.0941872	0.806353	0.0994601
28.5277	0.375698	0.161243	0.463058		29.2235	0.807743	0.0449364	0.147321		29.2235	0.0944521	0.807118	0.0984296
28.555	0.37513	0.162551	0.462318		29.2515	0.807903	0.0447094	0.147387		29.2515	0.0947219	0.807872	0.0974061
28.5824	0.373532	0.161807	0.464661		29.2795	0.808064	0.0444823	0.147453		29.2795	0.0981712	0.822882	0.0789467
28.6097	0.373514	0.161286	0.465199		29.3075	0.808226	0.0442551	0.147519		29.3075	0.0984393	0.823387	0.078174
28.6371	0.372514	0.160392	0.467093		29.3356	0.808387	0.0440281	0.147585		29.3356	0.0987124	0.823881	0.0774062
28.6644	0.372566	0.160141	0.467293		29.3636	0.808549	0.043801	0.14765		29.3636	0.0989032	0.828036	0.0730612
28.6918	0.372561	0.159617	0.467823		29.3916	0.808711	0.0435739	0.147715		29.3916	0.0950124	0.832307	0.0726801
28.7191	0.372555	0.159092	0.468352		29.4196	0.808874	0.0433469	0.147779		29.4196	0.0949633	0.833367	0.0716694
28.7465	0.374996	0.157367	0.467638		29.4476	0.809037	0.04312	0.147843		29.4476	0.0952981	0.833748	0.0709541
28.7738	0.378514	0.159075	0.462411		29.4757	0.8092	0.0428931	0.147907		29.4757	0.0990606	0.83124	0.0696993
28.8012	0.378127	0.158377	0.463497		29.5037	0.809363	0.0426663	0.147971		29.5037	0.099448	0.831561	0.0689913
28.8286	0.377618	0.158288	0.464094		29.5317	0.809526	0.0424396	0.148034		29.5317	0.100063	0.836193	0.0637437
28.8559	0.377932	0.157392	0.464676		29.5597	0.80969	0.042213	0.148097		29.5597	0.101644	0.835547	0.0628084
28.8833	0.377153	0.157073	0.465773		29.5877	0.809853	0.0419865	0.14816		29.5877	0.102046	0.835784	0.0621696
28.9106	0.375561	0.156958	0.467481		29.6157	0.810017	0.0417601	0.148223		29.6157	0.102026	0.83641	0.0615644
28.938	0.373241	0.159095	0.467664		29.6438	0.810181	0.0415338	0.148285		29.6438	0.102442	0.836625	0.0609334
28.9653	0.37337	0.158569	0.468061		29.6718	0.810345	0.0413077	0.148347		29.6718	0.102862	0.836831	0.0603068
28.9927	0.37311	0.158716	0.468174		29.6998	0.810509	0.0410818	0.148409		29.6998	0.103932	0.840685	0.0553834
29.02	0.372437	0.158385	0.469178		29.7278	0.810673	0.040856	0.148471		29.7278	0.104353	0.840824	0.0548229
29.0474	0.370731	0.159989	0.469279		29.7558	0.808696	0.0400791	0.151224		29.7558	0.102767	0.843816	0.0534166
29.0747	0.370635	0.159517	0.469848		29.7839	0.808754	0.0398477	0.151398		29.7839	0.101592	0.845776	0.0526324
29.1021	0.37078	0.158971	0.470249		29.8119	0.800329	0.0392499	0.160421		29.8119	0.0973036	0.84961	0.053086
29.1294	0.37422	0.157599	0.46818		29.8399	0.800298	0.0390168	0.160685		29.8399	0.0978693	0.84959	0.0525408
29.1568	0.374891	0.156927	0.468182		29.8679	0.800265	0.0387841	0.160951		29.8679	0.0984374	0.849563	0.0519994
29.1841	0.376553	0.156024	0.467423		29.8959	0.80023	0.0385517	0.161219		29.8959	0.0990078	0.84953	0.0514619
29.2115	0.375344	0.155849	0.468806		29.9239	0.805048	0.0380963	0.156856		29.9239	0.0999408	0.850025	0.0500343
29.2388	0.375639	0.155284	0.469077		29.952	0.805019	0.0378613	0.157119		29.952	0.10073	0.851808	0.0474622
29.2662	0.37591	0.154717	0.469373		29.98	0.804989	0.0376268	0.157384		29.98	0.0990819	0.856239	0.044679
29.2935	0.376182	0.154151	0.469667		30.008	0.804958	0.0373926	0.15765		30.008	0.100162	0.860128	0.0397102
29.3209	0.376455	0.153587	0.469959		30.036	0.804925	0.0371589	0.157917		30.036	0.100408	0.860411	0.039181
29.3482	0.376728	0.153024	0.470249		30.064	0.796753	0.0365757	0.166672		30.064	0.101009	0.860196	0.0387946
29.3756	0.377001	0.152462	0.470537		30.0921	0.796632	0.0363412	0.167027		30.0921	0.101198	0.860549	0.0382539
29.4029	0.377956	0.151502	0.470542		30.1201	0.789647	0.0358034	0.17455		30.1201	0.102341	0.8599	0.0377589
29.4303	0.378404	0.150899	0.470697		30.1481	0.789433	0.0355678	0.174999		30.1481	0.102775	0.859907	0.0373175
29.4576	0.377454	0.150636	0.47191		30.1761	0.789216	0.0353327	0.175451		30.1761	0.104332	0.858558	0.0371101
29.485	0.375715	0.149832	0.474453		30.2041	0.788997	0.0350981	0.175905		30.2041	0.104945	0.858316	0.0367393
29.5123	0.378266	0.149232	0.472503		30.2322	0.78686	0.0351799	0.17796		30.2322	0.105867	0.860564	0.0335691
29.5397	0.379522	0.146476	0.474002		30.2602	0.786655	0.0349406	0.178404		30.2602	0.107248	0.862757	0.0299954
29.567	0.382663	0.145268	0.472069		30.2882	0.786447	0.0347019	0.178851		30.2882	0.107379	0.863039	0.0295824
29.5944	0.386308	0.147298	0.466393		30.3162	0.786235	0.0344639	0.179301		30.3162	0.108359	0.862235	0.0294054
29.6217	0.387575	0.146727	0.465698		30.3442	0.786021	0.0342266	0.179753		30.3442	0.108969	0.861904	0.0291277
29.6491	0.387058	0.148154	0.464788		30.3722	0.785803	0.0339899	0.180207		30.3722	0.109255	0.861979	0.0287664
29.6765	0.386827	0.148955	0.464218		30.4003	0.785581	0.0337539	0.180665		30.4003	0.109914	0.86158	0.0285062
29.7038	0.387178	0.148477	0.464345		30.4283	0.785357	0.0335186	0.181124		30.4283	0.110507	0.861263	0.0282302
29.7312	0.38753	0.148001	0.464469		30.4563	0.785129	0.033284	0.181587		30.4563	0.1111	0.860943	0.0279561
29.7585	0.388798	0.147979	0.463223		30.4843	0.784898	0.0330501	0.182052		30.4843	0.111695	0.860621	0.027684
29.7859	0.389142	0.147501	0.463357		30.5123	0.784664	0.0328169	0.182519		30.5123	0.112289	0.860297	0.0274138
29.8132	0.387593	0.145795	0.466612		30.5404	0.784426	0.0325845	0.182989		30.5404	0.115949	0.861688	0.0223629
29.8406	0.387922	0.145339	0.466739		30.5684	0.77698	0.0308516	0.192168		30.5684	0.117107	0.860566	0.022327
29.8679	0.388643	0.145031	0.466326		30.5964	0.776645	0.0306276	0.192727		30.5964	0.119227	0.858668	0.0221048
29.8953	0.390145	0.144299	0.465555		30.6244	0.774154	0.0306967	0.195149		30.6244	0.120237	0.861222	0.0185405
29.9226	0.390484	0.143846	0.46567		30.6524	0.773832	0.0304686	0.195699		30.6524	0.120262	0.861442	0.018296
29.95	0.389756	0.145549	0.464695		30.6805	0.764657	0.0401089	0.195234		30.6805	0.120847	0.861015	0.0181387
29.9773	0.390084	0.145124	0.464791		30.7085	0.764249	0.0399874	0.195763		30.7085	0.121039	0.861037	0.0179242
30.0047	0.390498	0.144733	0.464769		30.7365	0.763837	0.0398677	0.196295		30.7365	0.123354	0.858912	0.0177333
30.032	0.392342	0.143954	0.463704		30.7645	0.76342	0.0397496	0.19683		30.7645	0.123956	0.858466	0.0175783
30.0594	0.394724	0.14294	0.462336		30.7925	0.762999	0.0396333	0.197368		30.7925	0.124558	0.858018	0.0174242
30.0867	0.395716	0.142205	0.462078		30.8205	0.763823	0.0393107	0.196866		30.8205	0.12516	0.857569	0.017271
30.1141	0.396058	0.143857	0.460085		30.8486	0.763421	0.0391941	0.197385		30.8486	0.125928	0.858257	0.0158142
30.1414	0.396142	0.14549	0.458368		30.8766	0.763014	0.0390793	0.197906		30.8766	0.126513	0.857808	0.0156784
30.1688	0.396512	0.14512	0.458368		30.9046	0.762604	0.0389662	0.19843		30.9046	0.1271	0.857356	0.0155438
30.1961	0.397739	0.144326	0.457935		30.9326	0.762189	0.0388549	0.198957		30.9326	0.127687	0.856903	0.01541
30.2235	0.399143	0.142369	0.458488		30.9606	0.753715	0.0483199	0.197965		30.9606	0.127938	0.856825	0.015237
30.2508	0.399001	0.141827	0.459172		30.9887	0.753214	0.0483139	0.198472		30.9887	0.12849	0.856263	0.0152476
30.2782	0.402375	0.140771	0.456853		31.0167	0.75073	0.048697	0.200573		31.0167	0.129057	0.855829	0.0151137
30.3055	0.402793	0.140417	0.45679		31.0447	0.750238	0.0486917	0.20107		31.0447	0.130237	0.859437	0.0103256
30.3329	0.403567	0.140189	0.456244		31.0727	0.749741	0.0486891	0.20157		31.0727	0.131391	0.85836	0.0102487
30.3602	0.40466	0.141486	0.453854		31.1007	0.743323	0.0483047	0.208372		31.1007	0.13196	0.857861	0.010179
30.3876	0.405115	0.143179	0.451706		31.1288	0.744967	0.0478884	0.207145		31.1288	0.132528	0.857362	0.0101096
30.4149	0.405401	0.142994	0.451605		31.1568	0.737412	0.0474554	0.215133		31.1568	0.133469	0.856463	0.0100684
30.4423	0.405936	0.142658	0.451406		31.1848	0.736795	0.0474498	0.215755		31.1848	0.134607	0.855351	0.0100417
30.4696	0.407042	0.142576	0.450383		31.2128	0.736174	0.0474468	0.21638		31.2128	0.134687	0.855376	0.00993629
30.497	0.407878	0.141559	0.450563		31.2408	0.735546	0.0474463	0.217007		31.2408	0.135323	0.854805	0.00987248
30.5243	0.409005	0.137265	0.45373		31.2688	0.728024	0.0470037	0.224973		31.2688	0.135869	0.854329	0.00980241
30.5517	0.410258	0.137282	0.452461		31.2969	0.727318	0.0470035	0.225678		31.2969	0.136734	0.85351	0.00975547
30.5791	0.409752	0.137235	0.453012		31.3249	0.726607	0.0470057	0.226387		31.3249	0.135287	0.855006	0.00970783
30.6064	0.410387	0.137042	0.45257		31.3529	0.725891	0.0470104	0.227099		31.3529	0.135854	0.854508	0.00963771
30.6338	0.409566	0.137074	0.453359		31.3809	0.725168	0.0470176	0.227814		31.3809	0.136421	0.854012	0.0095679
30.6611	0.409988	0.138514	0.451498		31.4089	0.724441	0.0470272	0.228532		31.4089	0.137047	0.85345	0.00950267
30.6885	0.410434	0.138277	0.451289		31.437	0.723707	0.0470393	0.229253		31.437	0.138277	0.852243	0.00947915
30.7158	0.412018	0.140126	0.447856		31.465	0.720455	0.0474808	0.232064		31.465	0.138073	0.852562	0.00936486
30.7432	0.41341	0.139685	0.446904		31.493	0.719733	0.0474931	0.232774		31.493	0.137632	0.853163	0.00920465
30.7705	0.413424	0.139053	0.447522		31.521	0.719006	0.0475079	0.233486		31.521	0.138834	0.851986	0.00917992
30.7979	0.413294	0.138786	0.44792		31.549	0.718273	0.0475252	0.234202		31.549	0.13969	0.85118	0.00913021
30.8252	0.41469	0.136573	0.448737		31.5771	0.717534	0.0475451	0.234921		31.5771	0.140036	0.852265	0.00769966
30.8526	0.41619	0.136135	0.447675		31.6051	0.71679	0.0475675	0.235643		31.6051	0.139825	0.852566	0.00760983
30.8799	0.417033	0.135853	0.447114		31.6331	0.71604	0.0475925	0.236367		31.6331	0.140792	0.851643	0.00756547
30.9073	0.419676	0.133069	0.447254		31.6611	0.708784	0.0562759	0.23494		31.6611	0.144908	0.847581	0.00751063
30.9346	0.420869	0.131742	0.447389		31.6891	0.707959	0.0563996	0.235641		31.6891	0.146002	0.846509	0.00748835
30.962	0.422225	0.131415	0.44636		31.7171	0.706338	0.0481162	0.245546		31.7171	0.146474	0.846092	0.00743417
30.9893	0.422683	0.13126	0.446057		31.7452	0.705362	0.0483326	0.246305		31.7452	0.146943	0.845677	0.00738026
31.0167	0.423738	0.131048	0.445214		31.7732	0.704381	0.0485513	0.247068		31.7732	0.147947	0.8447	0.00735332
31.044	0.425152	0.13119	0.443658		31.8012	0.703395	0.0487723	0.247833		31.8012	0.148405	0.844295	0.00729943
31.0714	0.427998	0.128666	0.443336		31.8292	0.702404	0.0489956	0.248601		31.8292	0.1484	0.844377	0.00722333
31.0987	0.428975	0.128422	0.442604		31.8572	0.701149	0.0492638	0.249588		31.8572	0.148846	0.843985	0.00716985
31.1261	0.429442	0.128295	0.442263		31.8853	0.700149	0.0494914	0.25036		31.8853	0.149289	0.843595	0.00711666
31.1534	0.42995	0.128188	0.441862		31.9133	0.699144	0.0497212	0.251135		31.9133	0.149729	0.843207	0.00706377
31.1808	0.429518	0.126379	0.444103		31.9413	0.698134	0.0499534	0.251913		31.9413	0.150167	0.842822	0.00701118
31.2081	0.429985	0.126274	0.443741		31.9693	0.693322	0.0492443	0.257434		31.9693	0.150602	0.842439	0.0069589
31.2355	0.429908	0.126293	0.443798		31.9973	0.692283	0.0494676	0.25825		31.9973	0.151651	0.841414	0.00693509
31.2628	0.431958	0.125632	0.442409		32.0254	0.691238	0.0496929	0.259069		32.0254	0.152116	0.840999	0.00688477
31.2902	0.435661	0.122909	0.44143		32.0534	0.682429	0.0497184	0.267853		32.0534	0.152906	0.840245	0.00684935
31.3175	0.436195	0.125378	0.438428		32.0814	0.681343	0.0499374	0.26872		32.0814	0.153345	0.839733	0.00692221
31.3449	0.438405	0.121857	0.439738		32.1094	0.680251	0.0501583	0.269591		32.1094	0.153725	0.839406	0.00686807
31.3722	0.438872	0.121838	0.43929		32.1374	0.679154	0.0503812	0.270464		32.1374	0.155196	0.838526	0.00627856
31.3996	0.438575	0.121608	0.439817		32.1654	0.678053	0.050606	0.271341		32.1654	0.155235	0.838547	0.00621785
31.427	0.438394	0.122073	0.439533		32.1935	0.676946	0.0508328	0.272221		32.1935	0.155212	0.838632	0.00615537
31.4543	0.437772	0.121747	0.440481		32.2215	0.675835	0.0510615	0.273104		32.2215	0.15556	0.838332	0.00610814
31.4817	0.439078	0.121543	0.439379		32.2495	0.674719	0.0512921	0.273989		32.2495	0.157232	0.836714	0.00605366
31.509	0.437968	0.124685	0.437346		32.2775	0.673598	0.0515247	0.274878		32.2775	0.158535	0.835422	0.0060429
31.5364	0.438425	0.1247	0.436875		32.3055	0.668061	0.0611154	0.270823		32.3055	0.166958	0.826211	0.00683095
31.5637	0.438833	0.124961	0.436206		32.3336	0.66684	0.0614354	0.271725		32.3336	0.167288	0.825939	0.00677329
31.5911	0.438348	0.124709	0.436944		32.3616	0.659624	0.0702024	0.270174		32.3616	0.167615	0.825669	0.00671604
31.6184	0.439329	0.122531	0.43814		32.3896	0.658342	0.070614	0.271044		32.3896	0.167938	0.825403	0.00665921
31.6458	0.440633	0.122814	0.436554		32.4176	0.653986	0.0716643	0.274349		32.4176	0.169837	0.823572	0.00659027
31.6731	0.441343	0.122933	0.435723		32.4456	0.65272	0.0720782	0.275202		32.4456	0.169403	0.824112	0.00648588
31.7005	0.443119	0.12137	0.435511		32.4736	0.65145	0.0724951	0.276055		32.4736	0.169169	0.824445	0.00638599
31.7278	0.423109	0.126562	0.45033		32.5017	0.642199	0.0812273	0.276574		32.5017	0.170386	0.823254	0.0063596
31.7552	0.423048	0.126937	0.450014		32.5297	0.635015	0.0809256	0.284059		32.5297	0.170651	0.823046	0.00630344
31.7825	0.419171	0.128107	0.452722		32.5577	0.638384	0.0820229	0.279593		32.5577	0.169313	0.824497	0.0061893
31.8099	0.418693	0.127969	0.453339		32.5857	0.634063	0.0898641	0.276073		32.5857	0.172882	0.820938	0.0061803
31.8372	0.418006	0.130418	0.451576		32.6137	0.628366	0.0898155	0.281818		32.6137	0.173138	0.820737	0.00612466
31.8646	0.419435	0.12847	0.452095		32.6418	0.626889	0.090369	0.282742		32.6418	0.172044	0.821877	0.00607939
31.8919	0.419317	0.129742	0.450941		32.6698	0.625409	0.0909258	0.283666		32.6698	0.172942	0.821012	0.00604651
31.9193	0.421411	0.127651	0.450938		32.6978	0.623925	0.091486	0.284589		32.6978	0.173199	0.82081	0.00599158
31.9466	0.421853	0.127783	0.450364		32.7258	0.622437	0.0920497	0.285513		32.7258	0.173453	0.82061	0.00593713
31.974	0.422337	0.126418	0.451245		32.7538	0.620947	0.0926167	0.286437		32.7538	0.173545	0.821122	0.00533376
32.0013	0.422789	0.126571	0.450641		32.7819	0.619453	0.0931871	0.28736		32.7819	0.174696	0.819991	0.00531281
32.0287	0.423585	0.12665	0.449766		32.8099	0.615136	0.0944529	0.290411		32.8099	0.175549	0.819166	0.00528444
32.056	0.425109	0.127124	0.447768		32.8379	0.61366	0.0950257	0.291315		32.8379	0.175952	0.819967	0.00408061
32.0834	0.425543	0.127273	0.447184		32.8659	0.61218	0.0956018	0.292218		32.8659	0.175245	0.820728	0.00402785
32.1107	0.426785	0.127665	0.44555		32.8939	0.602747	0.103939	0.293315		32.8939	0.175419	0.820585	0.00399594
32.1381	0.430147	0.127161	0.442692		32.9219	0.603783	0.103919	0.292298		32.9219	0.17559	0.820446	0.00396433
32.1654	0.430257	0.129483	0.44026		32.95	0.602322	0.104555	0.293123		32.95	0.175756	0.820311	0.00393301
32.1928	0.432919	0.129379	0.437702		32.978	0.600858	0.105195	0.293948		32.978	0.175919	0.820179	0.00390198
32.2201	0.433388	0.129543	0.437069		33.006	0.594264	0.113486	0.29225		33.006	0.176921	0.819189	0.00388978
32.2475	0.433858	0.129709	0.436433		33.034	0.596155	0.113251	0.290594		33.034	0.177066	0.819075	0.00385895
32.2748	0.434329	0.129877	0.435794		33.062	0.581516	0.121288	0.297196		33.062	0.17698	0.819918	0.00310151
32.3022	0.435146	0.129471	0.435382		33.0901	0.580004	0.122044	0.297952		33.0901	0.177457	0.821481	0.00106285
32.3296	0.435623	0.129634	0.434743		33.1181	0.582534	0.116672	0.300794		33.1181	0.177203	0.821731	0.00106575
32.3569	0.437394	0.130182	0.432423		33.1461	0.577343	0.123008	0.29965		33.1461	0.178134	0.82079	0.00107578
32.3843	0.437337	0.130465	0.432197		33.1741	0.576284	0.123745	0.299971		33.1741	0.179839	0.819071	0.00109054
32.4116	0.438422	0.128503	0.433075		33.2021	0.57475	0.124623	0.300627		33.2021	0.17988	0.819025	0.00109524
32.439	0.440662	0.126759	0.432579		33.2302	0.572463	0.125725	0.301812		33.2302	0.179002	0.819904	0.00109431
32.4663	0.44111	0.126963	0.431927		33.2582	0.570966	0.126598	0.302436		33.2582	0.176713	0.822185	0.00110192
32.4937	0.441039	0.126763	0.432198		33.2862	0.569469	0.127472	0.303059		33.2862	0.176759	0.822135	0.00110638
32.521	0.440824	0.127115	0.432062		33.3142	0.567971	0.12835	0.303679		33.3142	0.176801	0.822089	0.0011108
32.5484	0.441743	0.127443	0.430814		33.3422	0.566473	0.129229	0.304298		33.3422	0.178745	0.82013	0.00112522
32.5757	0.442309	0.12767	0.430021		33.3702	0.564975	0.130111	0.304914		33.3702	0.179129	0.819739	0.00113182
32.6031	0.443542	0.128091	0.428367		33.3983	0.563476	0.130995	0.305529		33.3983	0.179116	0.819749	0.0011359
32.6304	0.445	0.126323	0.428677		33.4263	0.561977	0.131882	0.306141		33.4263	0.178208	0.820658	0.00113427
32.6578	0.445022	0.126423	0.428555		33.4543	0.560478	0.13277	0.306752		33.4543	0.178957	0.8199	0.00114316
32.6851	0.446087	0.126394	0.42752		33.4823	0.554957	0.139895	0.305149		33.4823	0.18046	0.818383	0.00115692
32.7125	0.446537	0.126612	0.426851		33.5103	0.553429	0.140842	0.305729		33.5103	0.180386	0.818454	0.00116057
32.7398	0.446989	0.126831	0.42618		33.5384	0.551901	0.141792	0.306306		33.5384	0.180307	0.818528	0.00116418
32.7672	0.447442	0.127051	0.425507		33.5664	0.545926	0.149672	0.304402		33.5664	0.17881	0.820032	0.00115857
32.7945	0.446764	0.127726	0.42551		33.5944	0.544368	0.150687	0.304945		33.5944	0.180394	0.818446	0.00115953
32.8219	0.448336	0.127558	0.424106		33.6224	0.542809	0.151704	0.305486		33.6224	0.180309	0.818528	0.00116279
32.8492	0.447305	0.128117	0.424579		33.6504	0.537105	0.159215	0.30368		33.6504	0.181178	0.81765	0.00117219
32.8766	0.449596	0.125702	0.424702		33.6785	0.53227	0.161415	0.306315		33.6785	0.18019	0.81864	0.00116956
32.9039	0.452437	0.125998	0.421565		33.7065	0.530714	0.162489	0.306797		33.7065	0.180068	0.818759	0.0011725
32.9313	0.451172	0.126121	0.422707		33.7345	0.529158	0.163566	0.307276		33.7345	0.180758	0.818061	0.00118072
32.9586	0.451652	0.126344	0.422005		33.7625	0.527603	0.164645	0.307752		33.7625	0.180618	0.818198	0.0011835
32.986	0.449198	0.127464	0.423339		33.7905	0.526048	0.165727	0.308225		33.7905	0.180474	0.81834	0.00118622
33.0133	0.450188	0.127813	0.421999		33.8185	0.52738	0.165799	0.306821		33.8185	0.180327	0.818485	0.00118889
33.0407	0.449781	0.127766	0.422453		33.8466	0.525864	0.166869	0.307267		33.8466	0.179523	0.81929	0.0011872
33.068	0.449327	0.130562	0.420111		33.8746	0.527956	0.169096	0.302947		33.8746	0.180273	0.818531	0.0011956
33.0954	0.450097	0.130727	0.419175		33.9026	0.526388	0.170163	0.303448		33.9026	0.185409	0.813414	0.0011778
33.1227	0.452652	0.128705	0.418643		33.9306	0.522419	0.175028	0.302554		33.9306	0.185202	0.813618	0.00117983
33.1501	0.451507	0.129343	0.419149		33.9586	0.520838	0.176131	0.303031		33.9586	0.186533	0.812275	0.00119165
33.1775	0.453285	0.129293	0.417422		33.9867	0.515896	0.178477	0.305627		33.9867	0.187012	0.81179	0.00119802
33.2048	0.456231	0.129345	0.414424		34.0147	0.514351	0.179577	0.306073		34.0147	0.188361	0.810434	0.0012045
33.2322	0.457241	0.129826	0.412933		34.0427	0.512808	0.180679	0.306514		34.0427	0.188095	0.810699	0.00120605
33.2595	0.457771	0.130062	0.412167		34.0707	0.514643	0.180527	0.30483		34.0707	0.18691	0.811888	0.00120166
33.2869	0.459199	0.130082	0.410719		34.0987	0.513149	0.181612	0.305239		34.0987	0.187419	0.811385	0.00119629
33.3142	0.459738	0.130315	0.409946		34.1268	0.511657	0.1827	0.305644		34.1268	0.187145	0.811657	0.00119746
33.3416	0.458104	0.13288	0.409016		34.1548	0.506723	0.185081	0.308196		34.1548	0.186869	0.811932	0.00119857
33.3689	0.457625	0.135058	0.407316		34.1828	0.50527	0.186162	0.308567		34.1828	0.188202	0.8106	0.00119724
33.3963	0.458155	0.135327	0.406518		34.2108	0.50382	0.187246	0.308935		34.2108	0.187221	0.811586	0.00119357
33.4236	0.458685	0.135595	0.40572		34.2388	0.505685	0.187076	0.307239		34.2388	0.186953	0.811853	0.00119438
33.451	0.459214	0.135864	0.404922		34.2668	0.504283	0.188143	0.307574		34.2668	0.185729	0.813082	0.00118903
33.4783	0.46139	0.135982	0.402629		34.2949	0.502884	0.18921	0.307906		34.2949	0.184711	0.814104	0.00118492
33.5057	0.462781	0.13385	0.403368		34.3229	0.505418	0.188779	0.305803		34.3229	0.18357	0.81525	0.00117995
33.533	0.462127	0.136361	0.401512		34.3509	0.504076	0.189825	0.306099		34.3509	0.182506	0.816319	0.00117541
33.5604	0.462649	0.136669	0.400682		34.3789	0.505143	0.189948	0.304908		34.3789	0.182182	0.816643	0.00117558
33.5877	0.464188	0.136717	0.399095		34.4069	0.500247	0.192394	0.307359		34.4069	0.181781	0.817048	0.00117079
33.6151	0.464725	0.13702	0.398255		34.435	0.498987	0.193417	0.307596		34.435	0.181429	0.8174	0.00117067
33.6424	0.466555	0.137688	0.395756		34.463	0.493998	0.195885	0.310117		34.463	0.182038	0.816785	0.0011767
33.6698	0.466213	0.138515	0.395272		34.491	0.492785	0.196897	0.310318		34.491	0.181294	0.817532	0.00117395
33.6971	0.466747	0.13881	0.394444		34.519	0.484708	0.208697	0.306595		34.519	0.179971	0.818861	0.00116738
33.7245	0.467011	0.139175	0.393814		34.547	0.483455	0.209801	0.306744		34.547	0.179579	0.819254	0.00116678
33.7518	0.468994	0.137995	0.393011		34.5751	0.484689	0.209894	0.305417		34.5751	0.179185	0.819649	0.00116612
33.7792	0.469433	0.138328	0.392239		34.6031	0.483475	0.210984	0.305541		34.6031	0.178592	0.820242	0.00116567
33.8065	0.467079	0.14152	0.391401		34.6311	0.482265	0.212074	0.305661		34.6311	0.178196	0.820639	0.00116487
33.8339	0.468612	0.140037	0.391351		34.6591	0.477437	0.219091	0.303472		34.6591	0.177799	0.821037	0.001164
33.8612	0.469149	0.140383	0.390468		34.6871	0.476211	0.220231	0.303559		34.6871	0.177399	0.821438	0.00116307
33.8886	0.469684	0.140729	0.389587		34.7151	0.474989	0.221372	0.30364		34.7151	0.176997	0.821841	0.00116207
33.9159	0.470592	0.141188	0.38822		34.7432	0.473771	0.222513	0.303716		34.7432	0.176594	0.822245	0.001161
33.9433	0.47496	0.140403	0.384637		34.7712	0.472559	0.223654	0.303787		34.7712	0.176189	0.822651	0.00115987
33.9706	0.476127	0.140743	0.38313		34.7992	0.471351	0.224796	0.303853		34.7992	0.17671	0.822125	0.00116437
33.998	0.47594	0.140856	0.383205		34.8272	0.470148	0.225937	0.303914		34.8272	0.174614	0.824234	0.00115198
34.0254	0.47657	0.14121	0.382219		34.8552	0.468951	0.227079	0.30397		34.8552	0.174756	0.82409	0.00115429
34.0527	0.477107	0.141537	0.381356		34.8833	0.467758	0.228221	0.304021		34.8833	0.174666	0.824182	0.00115209
34.0801	0.477861	0.142369	0.37977		34.9113	0.46657	0.229363	0.304067		34.9113	0.175122	0.823721	0.00115633
34.1074	0.479169	0.142921	0.37791		34.9393	0.468141	0.23187	0.299989		34.9393	0.173906	0.824945	0.00114946
34.1348	0.480115	0.143367	0.376518		34.9673	0.466922	0.233002	0.300076		34.9673	0.174951	0.823894	0.0011551
34.1621	0.480634	0.143685	0.375681		34.9953	0.461944	0.236094	0.301962		34.9953	0.175677	0.823162	0.00116088
34.1895	0.479916	0.146202	0.373883		35.0233	0.460776	0.237214	0.30201		35.0233	0.175166	0.823676	0.00115844
34.2168	0.48047	0.146572	0.372958		35.0514	0.459612	0.238334	0.302053		35.0514	0.174559	0.824271	0.00117012
34.2442	0.48186	0.14666	0.37148		35.0794	0.458454	0.239454	0.302091		35.0794	0.176974	0.821849	0.00117717
34.2715	0.481053	0.14737	0.371577		35.1074	0.457302	0.240574	0.302123		35.1074	0.176414	0.822412	0.00117408
34.2989	0.48161	0.147693	0.370697		35.1354	0.459389	0.240257	0.300354		35.1354	0.176913	0.821909	0.00117754
34.3262	0.483624	0.148465	0.367911		35.1634	0.458288	0.241355	0.300357		35.1634	0.176336	0.822489	0.00117424
34.3536	0.485103	0.149205	0.365692		35.1915	0.460979	0.240761	0.29826		35.1915	0.174962	0.823873	0.00116556
34.3809	0.484987	0.149804	0.365209		35.2195	0.457856	0.245262	0.296882		35.2195	0.174376	0.824462	0.00116209
34.4083	0.485602	0.150126	0.364272		35.2475	0.456804	0.246362	0.296834		35.2475	0.171104	0.827725	0.00117033
34.4356	0.485589	0.150599	0.363813		35.2755	0.455758	0.247462	0.29678		35.2755	0.17055	0.828283	0.00116656
34.463	0.486543	0.151362	0.362095		35.3035	0.454718	0.248561	0.296721		35.3035	0.170835	0.827997	0.00116847
34.4903	0.488486	0.152081	0.359433		35.3316	0.453686	0.249658	0.296656		35.3316	0.170267	0.828569	0.0011645
34.5177	0.489047	0.152371	0.358582		35.3596	0.452659	0.250755	0.296586		35.3596	0.169428	0.829414	0.00115862
34.545	0.489606	0.152661	0.357733		35.3876	0.45164	0.251851	0.296509		35.3876	0.174164	0.824689	0.00114731
34.5724	0.490164	0.15295	0.356886		35.4156	0.450627	0.252945	0.296428		35.4156	0.172525	0.826338	0.00113731
34.5997	0.492109	0.152959	0.354932		35.4436	0.449621	0.254039	0.296341		35.4436	0.170886	0.827499	0.00161496
34.6271	0.492673	0.153243	0.354084		35.4716	0.448621	0.255131	0.296248		35.4716	0.173804	0.824595	0.00160101
34.6544	0.493519	0.153614	0.352866		35.4997	0.444491	0.261436	0.294074		35.4997	0.173222	0.825183	0.00159458
34.6818	0.48047	0.153984	0.365546		35.5277	0.443479	0.262572	0.293949		35.5277	0.176904	0.821517	0.0015799
34.7091	0.480431	0.154422	0.365146		35.5557	0.442475	0.263707	0.293818		35.5557	0.176392	0.822034	0.00157326
34.7365	0.481035	0.15467	0.364296		35.5837	0.443939	0.263673	0.292388		35.5837	0.173772	0.824643	0.00158533
34.7638	0.481636	0.154916	0.363447		35.6117	0.442978	0.264789	0.292234		35.6117	0.172257	0.826174	0.00156922
34.7912	0.482236	0.155163	0.362601		35.6398	0.439957	0.269335	0.290708		35.6398	0.170853	0.827574	0.00157361
34.8185	0.482834	0.155409	0.361757		35.6678	0.438993	0.270478	0.290529		35.6678	0.170332	0.828102	0.00156608
34.8459	0.483147	0.15574	0.361113		35.6958	0.438036	0.27162	0.290344		35.6958	0.169814	0.828627	0.0015585
34.8732	0.486195	0.152657	0.361148		35.7238	0.439817	0.271437	0.288746		35.7238	0.1693	0.82915	0.00155086
34.9006	0.486936	0.15299	0.360074		35.7518	0.438908	0.272556	0.288536		35.7518	0.163059	0.835403	0.00153752
34.928	0.487506	0.153269	0.359225		35.7799	0.438005	0.273674	0.288321		35.7799	0.163542	0.83492	0.00153849
34.9553	0.488075	0.153547	0.358377		35.8079	0.43711	0.27479	0.288099		35.8079	0.160082	0.838371	0.00154673
34.9827	0.487606	0.155727	0.356668		35.8359	0.432433	0.277759	0.289808		35.8359	0.159635	0.838827	0.00153816
35.01	0.488155	0.156027	0.355818		35.8639	0.431592	0.278857	0.289551		35.8639	0.159191	0.83928	0.00152955
35.0374	0.489424	0.158403	0.352174		35.8919	0.430758	0.279953	0.289289		35.8919	0.15947	0.838732	0.00179836
35.0647	0.489957	0.15872	0.351323		35.9199	0.429932	0.281047	0.289021		35.9199	0.159021	0.839191	0.00178798
35.0921	0.491434	0.159344	0.349222		35.948	0.429112	0.28214	0.288748		35.948	0.156288	0.841938	0.00177455
35.1194	0.485122	0.161593	0.353285		35.976	0.4283	0.28323	0.28847		35.976	0.155859	0.842377	0.00176396
35.1468	0.485668	0.1619	0.352432		36.004	0.427495	0.284318	0.288187		36.004	0.156369	0.841867	0.00176361
35.1741	0.487652	0.161752	0.350596		36.032	0.426697	0.285405	0.287899		36.032	0.160024	0.838231	0.00174426
35.2015	0.48821	0.162053	0.349737		36.06	0.421941	0.288468	0.289591		36.06	0.160819	0.83745	0.00173091
35.2288	0.488066	0.162732	0.349201		36.0881	0.421199	0.289534	0.289267		36.0881	0.160467	0.837813	0.00171992
35.2562	0.489376	0.163303	0.347321		36.1161	0.420463	0.290598	0.288939		36.1161	0.15863	0.839647	0.00172351
35.2835	0.489924	0.163594	0.346482		36.1441	0.419735	0.29166	0.288605		36.1441	0.16171	0.836585	0.00170524
35.3109	0.49047	0.163885	0.345645		36.1721	0.419014	0.29272	0.288266		36.1721	0.161438	0.836868	0.00169383
35.3382	0.491014	0.164175	0.344811		36.2001	0.4183	0.293778	0.287922		36.2001	0.156472	0.841836	0.00169183
35.3656	0.491054	0.164835	0.34411		36.2282	0.417592	0.294833	0.287574		36.2282	0.156271	0.842049	0.0016802
35.3929	0.493015	0.165439	0.341546		36.2562	0.413035	0.297932	0.289033		36.2562	0.156073	0.842258	0.00166856
35.4203	0.492503	0.166152	0.341345		36.2842	0.412385	0.298966	0.288649		36.2842	0.156718	0.841616	0.00166583
35.4476	0.493045	0.16643	0.340525		36.3122	0.411742	0.299997	0.28826		36.3122	0.152075	0.846265	0.00166051
35.475	0.494704	0.167099	0.338197		36.3402	0.406449	0.304618	0.288933		36.3402	0.147941	0.850396	0.00166367
35.5023	0.496566	0.167823	0.335611		36.3682	0.405862	0.30563	0.288509		36.3682	0.149981	0.848367	0.00165255
35.5297	0.497078	0.168091	0.334831		36.3963	0.405281	0.306639	0.28808		36.3963	0.150951	0.8474	0.00164882
35.557	0.497588	0.168359	0.334053		36.4243	0.400767	0.309682	0.289551		36.4243	0.156225	0.84214	0.00163482
35.5844	0.498096	0.168627	0.333277		36.4523	0.400241	0.310669	0.28909		36.4523	0.157271	0.840931	0.00179795
35.6117	0.498602	0.168894	0.332503		36.4803	0.399721	0.311654	0.288625		36.4803	0.157355	0.840862	0.00178313
35.6391	0.499107	0.169161	0.331732		36.5083	0.399207	0.312637	0.288156		36.5083	0.160444	0.837794	0.00176206
35.6664	0.502897	0.169957	0.327145		36.5364	0.3987	0.313617	0.287683		36.5364	0.16058	0.837673	0.00174728
35.6938	0.502555	0.170498	0.326947		36.5644	0.398199	0.314594	0.287207		36.5644	0.16072	0.837547	0.00173254
35.7211	0.502775	0.171444	0.325781		36.5924	0.397704	0.315569	0.286727		36.5924	0.16112	0.83716	0.00172055
35.7485	0.501204	0.17468	0.324117		36.6204	0.397216	0.316541	0.286243		36.6204	0.160831	0.834792	0.0043774
35.7759	0.50168	0.174956	0.323364		36.6484	0.392944	0.319505	0.287551		36.6484	0.160492	0.83512	0.00438826
35.8032	0.502289	0.17483	0.322881		36.6765	0.392507	0.320456	0.287037		36.6765	0.16063	0.834958	0.00441246
35.8306	0.502834	0.175127	0.322039		36.7045	0.392077	0.321404	0.28652		36.7045	0.159695	0.835895	0.00440929
35.8579	0.503305	0.175397	0.321298		36.7325	0.391652	0.322349	0.285999		36.7325	0.159828	0.835738	0.00443387
35.8853	0.503773	0.175668	0.320559		36.7605	0.391233	0.323291	0.285475		36.7605	0.159965	0.835576	0.00445891
35.9126	0.504486	0.176024	0.319491		36.7885	0.390821	0.324231	0.284948		36.7885	0.157092	0.835392	0.00751651
35.94	0.506255	0.176897	0.316848		36.8165	0.390414	0.325168	0.284418		36.8165	0.157266	0.835148	0.0075861
35.9673	0.506704	0.177162	0.316134		36.8446	0.390013	0.326102	0.283885		36.8446	0.157445	0.834898	0.00765664
35.9947	0.507398	0.177512	0.31509		36.8726	0.389618	0.327034	0.283348		36.8726	0.161328	0.830978	0.0076942
36.022	0.508557	0.177872	0.313571		36.9006	0.386456	0.33275	0.280793		36.9006	0.162322	0.829876	0.00780204
36.0494	0.509417	0.178343	0.31224		36.9286	0.386044	0.333724	0.280232		36.9286	0.162557	0.829568	0.00787442
36.0767	0.511402	0.179208	0.309391		36.9566	0.382142	0.3366	0.281258		36.9566	0.163811	0.828195	0.00799366
36.1041	0.510941	0.179179	0.30988		36.9847	0.381777	0.337554	0.280669		36.9847	0.162297	0.829713	0.00798987
36.1314	0.511306	0.179478	0.309216		37.0127	0.376936	0.340957	0.282107		37.0127	0.162522	0.829415	0.00806318
36.1588	0.51289	0.180163	0.306947		37.0407	0.376629	0.341886	0.281486		37.0407	0.163933	0.827941	0.00812595
36.1861	0.514482	0.18	0.305519		37.0687	0.376326	0.342812	0.280862		37.0687	0.169061	0.822738	0.00820107
36.2135	0.514846	0.18029	0.304864		37.0967	0.371684	0.346129	0.282187		37.0967	0.163728	0.825804	0.0104675
36.2408	0.513855	0.182733	0.303412		37.1247	0.371437	0.34703	0.281533		37.1247	0.164082	0.825344	0.0105736
36.2682	0.514511	0.185905	0.299584		37.1528	0.371195	0.347929	0.280877		37.1528	0.163823	0.825536	0.010641
36.2955	0.515449	0.186002	0.29855		37.1808	0.370957	0.348825	0.280218		37.1808	0.164176	0.825075	0.0107486
36.3229	0.51747	0.186913	0.295617		37.2088	0.370723	0.349719	0.279557		37.2088	0.164534	0.824609	0.0108576
36.3502	0.51918	0.186684	0.294135		37.2368	0.370494	0.350611	0.278895		37.2368	0.164896	0.824137	0.0109677
36.3776	0.519488	0.186999	0.293512		37.2648	0.365871	0.354762	0.279367		37.2648	0.165262	0.823659	0.0110791
36.4049	0.520936	0.188098	0.290966		37.2929	0.365696	0.355631	0.278673		37.2929	0.166676	0.822062	0.0112622
36.4323	0.520586	0.188769	0.290645		37.3209	0.365525	0.356498	0.277977		37.3209	0.167039	0.821585	0.0113759
36.4596	0.520887	0.189077	0.290036		37.3489	0.365358	0.357363	0.277279		37.3489	0.168504	0.819853	0.0116432
36.487	0.521187	0.189385	0.289428		37.3769	0.365195	0.358225	0.276579		37.3769	0.168867	0.819375	0.011758
36.5143	0.521485	0.189694	0.288821		37.4049	0.360724	0.361524	0.277752		37.4049	0.164043	0.82119	0.0147665
36.5417	0.521782	0.190003	0.288214		37.433	0.360614	0.362361	0.277025		37.433	0.164476	0.820601	0.0149234
36.569	0.522078	0.190314	0.287608		37.461	0.354891	0.369542	0.275567		37.461	0.164639	0.820047	0.0153141
36.5964	0.520056	0.19355	0.286394		37.489	0.354832	0.370364	0.274804		37.489	0.166087	0.818525	0.0153883
36.6237	0.520327	0.193895	0.285778		37.517	0.354775	0.371184	0.274041		37.517	0.166553	0.817899	0.0155475
36.6511	0.521696	0.1948	0.283504		37.545	0.354721	0.372002	0.273277		37.545	0.167024	0.817268	0.0157083
36.6785	0.525276	0.193037	0.281687		37.573	0.354671	0.372817	0.272512		37.573	0.167498	0.816631	0.0158707
36.7058	0.527284	0.194054	0.278662		37.6011	0.352086	0.378112	0.269802		37.6011	0.167627	0.816371	0.0160016
36.7332	0.528346	0.19496	0.276694		37.6291	0.354687	0.381746	0.263567		37.6291	0.168103	0.81573	0.0161666
36.7605	0.52853	0.195309	0.276161		37.6571	0.354587	0.382579	0.262834		37.6571	0.168582	0.815085	0.0163333
36.7879	0.530955	0.196878	0.272168		37.6851	0.349781	0.386207	0.264012		37.6851	0.166975	0.814667	0.0183586
36.8152	0.532038	0.197561	0.270402		37.7131	0.345758	0.389381	0.264862		37.7131	0.169292	0.811952	0.0187559
36.8426	0.532191	0.1979	0.269909		37.7412	0.345758	0.390164	0.264078		37.7412	0.169782	0.811264	0.0189538
36.8699	0.535395	0.198191	0.266415		37.7692	0.345761	0.390945	0.263293		37.7692	0.169669	0.811245	0.0190855
36.8973	0.535127	0.198799	0.266074		37.7972	0.345767	0.391725	0.262508		37.7972	0.170155	0.810559	0.0192856
36.9246	0.535276	0.199129	0.265595		37.8252	0.345774	0.392504	0.261722		37.8252	0.170154	0.810414	0.0194317
36.952	0.535171	0.199569	0.26526		37.8532	0.345783	0.393281	0.260936		37.8532	0.170273	0.807999	0.0217284
36.9793	0.535321	0.1999	0.264779		37.8813	0.348328	0.396943	0.25473		37.8813	0.169575	0.808648	0.0217769
37.0067	0.534609	0.200604	0.264787		37.9093	0.343623	0.400555	0.255822		37.9093	0.17004	0.80795	0.02201
37.034	0.535926	0.200433	0.263641		37.9373	0.341046	0.405836	0.253118		37.9373	0.170506	0.807248	0.0222452
37.0614	0.536096	0.200758	0.263146		37.9653	0.341055	0.406606	0.252339		37.9653	0.171988	0.805397	0.0226155
37.0887	0.536266	0.201083	0.262651		37.9933	0.341066	0.407376	0.251558		37.9933	0.173253	0.803786	0.0229613
37.1161	0.535518	0.201808	0.262674		38.0213	0.341078	0.408145	0.250777		38.0213	0.172599	0.804168	0.0232333
37.1434	0.534503	0.202652	0.262845		38.0494	0.341092	0.408912	0.249996		38.0494	0.173934	0.802472	0.0235933
37.1708	0.53469	0.202974	0.262336		38.0774	0.341107	0.409679	0.249214		38.0774	0.176125	0.800874	0.0230009
37.1981	0.538183	0.204553	0.257264		38.1054	0.341124	0.410446	0.248431		38.1054	0.173965	0.8027	0.023335
37.2255	0.536733	0.207241	0.256026		38.1334	0.341142	0.411211	0.247647		38.1334	0.174454	0.801949	0.0235973
37.2528	0.538603	0.208256	0.25314		38.1614	0.341161	0.411976	0.246863		38.1614	0.174944	0.801194	0.0238616
37.2802	0.540355	0.209227	0.250417		38.1895	0.341182	0.412739	0.246079		38.1895	0.175437	0.800435	0.0241278
37.3075	0.542008	0.20892	0.249072		38.2175	0.341204	0.413502	0.245294		38.2175	0.180518	0.795032	0.0244503
37.3349	0.542129	0.209249	0.248622		38.2455	0.341227	0.414264	0.244508		38.2455	0.181052	0.794231	0.0247173
37.3622	0.542293	0.209603	0.248104		38.2735	0.341252	0.415026	0.243722		38.2735	0.182507	0.792381	0.0251126
37.3896	0.540918	0.212111	0.24697		38.3015	0.341278	0.415786	0.242936		38.3015	0.183036	0.791581	0.025383
37.4169	0.542878	0.213202	0.24392		38.3296	0.336357	0.419675	0.243968		38.3296	0.183569	0.790776	0.0256554
37.4443	0.542961	0.213559	0.24348		38.3576	0.336435	0.420409	0.243157		38.3576	0.184103	0.789967	0.0259296
37.4716	0.544567	0.214517	0.240916		38.3856	0.336514	0.421141	0.242345		38.3856	0.184641	0.789153	0.0262057
37.499	0.546144	0.214161	0.239695		38.4136	0.336594	0.421873	0.241533		38.4136	0.188697	0.784934	0.0263694
37.5264	0.54623	0.214508	0.239262		38.4416	0.336674	0.422605	0.240721		38.4416	0.188925	0.782551	0.0285242
37.5537	0.546317	0.214857	0.238827		38.4696	0.336755	0.423335	0.23991		38.4696	0.190761	0.780218	0.0290206
37.5811	0.548339	0.21597	0.235691		38.4977	0.336837	0.424065	0.239098		38.4977	0.191341	0.77933	0.0293289
37.6084	0.547058	0.215775	0.237167		38.5257	0.33692	0.424795	0.238286		38.5257	0.189842	0.780443	0.0297158
37.6358	0.546108	0.216638	0.237254		38.5537	0.337003	0.425524	0.237474		38.5537	0.190456	0.779516	0.0300281
37.6631	0.546172	0.216978	0.23685		38.5817	0.337087	0.426252	0.236662		38.5817	0.192389	0.777059	0.0305516
37.6905	0.546321	0.217718	0.235961		38.6097	0.341279	0.429122	0.229599		38.6097	0.192995	0.776137	0.0308675
37.7178	0.547059	0.218328	0.234613		38.6378	0.341344	0.429818	0.228838		38.6378	0.19468	0.773961	0.031359
37.7452	0.547094	0.219096	0.233809		38.6658	0.341409	0.430513	0.228078		38.6658	0.192615	0.775602	0.0317834
37.7725	0.547152	0.219435	0.233414		38.6938	0.341475	0.431208	0.227317		38.6938	0.193254	0.774641	0.0321047
37.7999	0.542615	0.21793	0.239455		38.7218	0.335901	0.436351	0.227747		38.7218	0.193896	0.773676	0.032428
37.8272	0.542529	0.218844	0.238627		38.7498	0.33602	0.437016	0.226965		38.7498	0.194539	0.772707	0.0327533
37.8546	0.542973	0.220588	0.236439		38.7779	0.336139	0.43768	0.226182		38.7779	0.195185	0.771734	0.0330806
37.8819	0.543023	0.220915	0.236062		38.8059	0.336258	0.438343	0.225399		38.8059	0.19693	0.769473	0.0335971
37.9093	0.543032	0.222496	0.234471		38.8339	0.326353	0.445638	0.228009		38.8339	0.200882	0.76533	0.0337878
37.9366	0.542633	0.223061	0.234306		38.8619	0.32657	0.446248	0.227182		38.8619	0.201572	0.764311	0.034117
37.964	0.542686	0.223407	0.233907		38.8899	0.321346	0.450707	0.227948		38.8899	0.203442	0.761909	0.0346485
37.9913	0.542833	0.223791	0.233376		38.9179	0.321617	0.451286	0.227098		38.9179	0.204126	0.760893	0.0349808
38.0187	0.542886	0.22414	0.232973		38.946	0.321887	0.451865	0.226248		38.946	0.204813	0.759872	0.035315
38.046	0.543197	0.226005	0.230798		38.974	0.322156	0.452444	0.2254		38.974	0.204594	0.759714	0.0356918
38.0734	0.543249	0.226348	0.230404		39.002	0.322424	0.453024	0.224552		39.002	0.209285	0.754866	0.0358488
38.1007	0.5433	0.226693	0.230007		39.03	0.32269	0.453604	0.223706		39.03	0.21005	0.753766	0.0361838
38.1281	0.54636	0.223632	0.230008		39.058	0.322955	0.454185	0.22286		39.058	0.210819	0.752661	0.0365205
38.1554	0.545031	0.225954	0.229015		39.0861	0.32322	0.454765	0.222015		39.0861	0.21159	0.751551	0.0368589
38.1828	0.543327	0.227212	0.229461		39.1141	0.323483	0.455346	0.221171		39.1141	0.212364	0.750437	0.0371991
38.2101	0.544122	0.227919	0.227959		39.1421	0.323744	0.455927	0.220328		39.1421	0.214293	0.747963	0.0377438
38.2375	0.542756	0.229014	0.22823		39.1701	0.324005	0.456509	0.219487		39.1701	0.215062	0.746851	0.0380866
38.2648	0.542805	0.229404	0.227792		39.1981	0.324264	0.45709	0.218646		39.1981	0.215835	0.745734	0.0384311
38.2922	0.542853	0.229795	0.227351		39.2262	0.324522	0.457672	0.217806		39.2262	0.21661	0.744612	0.0387773
38.3195	0.541789	0.23075	0.227461		39.2542	0.324778	0.458255	0.216967		39.2542	0.217388	0.743487	0.0391251
38.3469	0.541848	0.231142	0.227011		39.2822	0.325034	0.458837	0.216129		39.2822	0.218169	0.742356	0.0394745
38.3742	0.534554	0.22988	0.235566		39.3102	0.325288	0.45942	0.215292		39.3102	0.218953	0.741222	0.0398255
38.4016	0.534597	0.230288	0.235115		39.3382	0.32554	0.460004	0.214456		39.3382	0.219739	0.740083	0.040178
38.429	0.533529	0.231249	0.235221		39.3662	0.325791	0.460587	0.213621		39.3662	0.220528	0.73894	0.0405322
38.4563	0.53654	0.23245	0.23101		39.3943	0.326041	0.461172	0.212787		39.3943	0.222593	0.735331	0.0420764
38.4837	0.536593	0.232844	0.230563		39.4223	0.32629	0.461756	0.211955		39.4223	0.233948	0.724062	0.0419903
38.511	0.536646	0.233241	0.230113		39.4503	0.326537	0.462341	0.211123		39.4503	0.236262	0.72112	0.0426182
38.5384	0.536724	0.234551	0.228725		39.4783	0.326782	0.462926	0.210292		39.4783	0.237054	0.719973	0.0429737
38.5657	0.538992	0.236182	0.224826		39.5063	0.327026	0.463511	0.209463		39.5063	0.23952	0.716844	0.0436354
38.5931	0.539028	0.236571	0.224401		39.5344	0.327269	0.464097	0.208634		39.5344	0.241884	0.713113	0.0450027
38.6204	0.539064	0.236962	0.223974		39.5624	0.32751	0.464683	0.207807		39.5624	0.244103	0.71026	0.0456373
38.6478	0.5391	0.237356	0.223544		39.5904	0.32775	0.46527	0.20698		39.5904	0.239705	0.713981	0.0463141
38.6751	0.539137	0.237753	0.223111		39.6184	0.327988	0.465857	0.206155		39.6184	0.240528	0.712795	0.0466769
38.7025	0.539174	0.238152	0.222675		39.6464	0.328224	0.466445	0.205331		39.6464	0.241354	0.711605	0.047041
38.7298	0.539953	0.240685	0.219363		39.6744	0.328459	0.467033	0.204508		39.6744	0.242182	0.710411	0.0474063
38.7572	0.539241	0.239631	0.221128		39.7025	0.328693	0.467621	0.203686		39.7025	0.243012	0.709215	0.0477729
38.7845	0.537991	0.240711	0.221298		39.7305	0.328925	0.46821	0.202866		39.7305	0.245008	0.706622	0.0483705
38.8119	0.541658	0.241011	0.217331		39.7585	0.332058	0.473064	0.194878		39.7585	0.245831	0.70543	0.0487385
38.8392	0.542128	0.242288	0.215584		39.7865	0.332264	0.473625	0.194111		39.7865	0.246194	0.70479	0.0490156
38.8666	0.542791	0.243351	0.213858		39.8145	0.338801	0.474729	0.18647		39.8145	0.247012	0.703604	0.0493837
38.8939	0.541949	0.244211	0.21384		39.8426	0.338994	0.475252	0.185754		39.8426	0.247832	0.702415	0.0497529
38.9213	0.541464	0.245365	0.213171		39.8706	0.339185	0.475777	0.185038		39.8706	0.248653	0.701224	0.0501232
38.9486	0.541482	0.245809	0.212709		39.8986	0.339375	0.476302	0.184323		39.8986	0.249476	0.700029	0.0504945
38.976	0.5415	0.246256	0.212244		39.9266	0.333482	0.481225	0.185293		39.9266	0.251896	0.696912	0.0511912
39.0033	0.541519	0.246705	0.211776		39.9546	0.333719	0.481721	0.18456		39.9546	0.252709	0.695727	0.0515632
39.0307	0.541538	0.247157	0.211305		39.9827	0.333954	0.482219	0.183827		39.9827	0.253524	0.69454	0.0519362
39.058	0.541497	0.248652	0.209851		40.0107	0.334187	0.482717	0.183096		40.0107	0.25434	0.69335	0.0523102
39.0854	0.541518	0.249102	0.20938		40.0387	0.334419	0.483216	0.182365		40.0387	0.255157	0.692158	0.0526852
39.1127	0.539507	0.250661	0.209832		40.0667	0.339835	0.486492	0.173673		40.0667	0.254338	0.692484	0.0531778
39.1401	0.536734	0.253856	0.209409		40.0947	0.340045	0.486957	0.172998		40.0947	0.266628	0.679728	0.0536442
39.1674	0.535351	0.255104	0.209545		40.1227	0.3436	0.492131	0.164269		40.1227	0.267446	0.678545	0.0540095
39.1948	0.531672	0.257621	0.210707		40.1508	0.343782	0.492566	0.163652		40.1508	0.268265	0.67736	0.0543755
39.2221	0.531746	0.25808	0.210174		40.1788	0.343962	0.493002	0.163035		40.1788	0.266096	0.678938	0.0549662
39.2495	0.531819	0.258542	0.209639		40.2068	0.344141	0.49344	0.162419		40.2068	0.268888	0.675462	0.0556499
39.2769	0.531893	0.259007	0.209101		40.2348	0.344317	0.493879	0.161804		40.2348	0.269734	0.674251	0.0560151
39.3042	0.531966	0.259475	0.20856		40.2628	0.344492	0.49432	0.161188		40.2628	0.270581	0.673038	0.0563809
39.3316	0.532038	0.259945	0.208016		40.2909	0.344665	0.494761	0.160574		40.2909	0.271428	0.671824	0.0567474
39.3589	0.532111	0.260419	0.20747		40.3189	0.344836	0.495204	0.15996		40.3189	0.272277	0.670609	0.0571146
39.3863	0.532422	0.262022	0.205556		40.3469	0.345005	0.495649	0.159346		40.3469	0.271005	0.671345	0.05765
39.4136	0.530856	0.263413	0.205731		40.3749	0.345172	0.496095	0.158733		40.3749	0.273984	0.66755	0.0584665
39.441	0.53094	0.263882	0.205178		40.4029	0.345337	0.496542	0.158121		40.4029	0.276038	0.661883	0.0620788
39.4683	0.529547	0.265971	0.204483		40.431	0.345501	0.49699	0.157509		40.431	0.276866	0.660674	0.0624595
39.4957	0.52869	0.267749	0.203562		40.459	0.345662	0.49744	0.156898		40.459	0.277695	0.659465	0.0628407
39.523	0.526057	0.268904	0.205039		40.487	0.345821	0.497892	0.156287		40.487	0.284	0.652139	0.0638609
39.5504	0.523989	0.270655	0.205356		40.515	0.345979	0.498344	0.155677		40.515	0.279221	0.656045	0.0647347
39.5777	0.522922	0.271843	0.205235		40.543	0.346134	0.498798	0.155068		40.543	0.280083	0.654811	0.0651055
39.6051	0.524063	0.269966	0.205971		40.571	0.349207	0.504537	0.146256		40.571	0.280946	0.653578	0.0654767
39.6324	0.52744	0.268204	0.204356		40.5991	0.349336	0.504961	0.145703		40.5991	0.281808	0.652344	0.0658483
39.6598	0.52943	0.267689	0.202882		40.6271	0.349463	0.505387	0.14515		40.6271	0.28267	0.65111	0.0662201
39.6871	0.53143	0.265595	0.202975		40.6551	0.349588	0.505814	0.144598		40.6551	0.283531	0.649876	0.0665923
39.7145	0.53148	0.2662	0.20232		40.6831	0.352855	0.501805	0.14534		40.6831	0.289465	0.642376	0.068159
39.7418	0.531529	0.266809	0.201662		40.7111	0.352952	0.502275	0.144774		40.7111	0.290286	0.641189	0.0685254
39.7692	0.532627	0.266821	0.200552		40.7392	0.353047	0.502746	0.144207		40.7392	0.291107	0.640001	0.0688919
39.7965	0.534021	0.266663	0.199316		40.7672	0.35314	0.503218	0.143642		40.7672	0.291927	0.638814	0.0692587
39.8239	0.535642	0.268029	0.19633		40.7952	0.353231	0.503692	0.143077		40.7952	0.309586	0.621995	0.0684185
39.8512	0.53527	0.268543	0.196187		40.8232	0.346235	0.509691	0.144074		40.8232	0.310418	0.620817	0.0687652
39.8786	0.536368	0.268573	0.195059		40.8512	0.346371	0.510136	0.143493		40.8512	0.311249	0.619639	0.0691118
39.9059	0.536436	0.269201	0.194363		40.8793	0.346505	0.510582	0.142913		40.8793	0.31208	0.618462	0.0694584
39.9333	0.536502	0.269832	0.193665		40.9073	0.346637	0.511029	0.142334		40.9073	0.31291	0.617285	0.0698051
39.9606	0.539111	0.26701	0.193879		40.9353	0.346767	0.511478	0.141755		40.9353	0.31374	0.616108	0.0701517
39.988	0.539156	0.267677	0.193167		40.9633	0.350272	0.507432	0.142295		40.9633	0.314569	0.614932	0.0704983
40.0153	0.537882	0.270138	0.191981		40.9913	0.350372	0.507923	0.141705		40.9913	0.318007	0.610562	0.0714307
40.0427	0.536809	0.271477	0.191714		41.0193	0.350469	0.508416	0.141115		41.0193	0.318816	0.60941	0.0717739
40.07	0.536695	0.273843	0.189463		41.0474	0.350564	0.50891	0.140526		41.0474	0.322935	0.604544	0.0725218
40.0974	0.536131	0.275634	0.188235		41.0754	0.350657	0.509405	0.139938		41.0754	0.323712	0.603429	0.0728591
40.1247	0.537202	0.273995	0.188804		41.1034	0.355307	0.515079	0.129614		41.1034	0.32449	0.602314	0.0731963
40.1521	0.538256	0.272381	0.189363		41.1314	0.348036	0.521411	0.130552		41.1314	0.325267	0.6012	0.0735332
40.1795	0.540864	0.274429	0.184707		41.1594	0.356906	0.52394	0.119154		41.1594	0.32914	0.596436	0.0744239
40.2068	0.538799	0.276398	0.184803		41.1875	0.356997	0.524331	0.118672		41.1875	0.329892	0.595353	0.0747555
40.2342	0.539346	0.27918	0.181474		41.2155	0.357086	0.524724	0.118191		41.2155	0.330644	0.594269	0.0750869
40.2615	0.539317	0.279952	0.18073		41.2435	0.353866	0.529514	0.11662		41.2435	0.331395	0.593187	0.0754179
40.2889	0.53563	0.282956	0.181413		41.2715	0.358286	0.536574	0.10514		41.2715	0.332146	0.592105	0.0757487
40.3162	0.53563	0.283721	0.180648		41.2995	0.358285	0.537002	0.104713		41.2995	0.33543	0.587923	0.0766476
40.3436	0.537127	0.282489	0.180384		41.3276	0.35828	0.537433	0.104287		41.3276	0.336161	0.586864	0.0769746
40.3709	0.535626	0.284552	0.179822		41.3556	0.358272	0.537867	0.103861		41.3556	0.339962	0.582033	0.0780055
40.3983	0.53548	0.283746	0.180774		41.3836	0.358261	0.538304	0.103435		41.3836	0.340669	0.581003	0.0783279
40.4256	0.537509	0.28405	0.178441		41.4116	0.358246	0.538744	0.10301		41.4116	0.341376	0.579974	0.0786499
40.453	0.537512	0.284841	0.177647		41.4396	0.358228	0.539187	0.102585		41.4396	0.342084	0.578945	0.0789714
40.4803	0.537513	0.285634	0.176853		41.4676	0.358207	0.539633	0.10216		41.4676	0.344979	0.575234	0.0797868
40.5077	0.536799	0.286871	0.176329		41.4957	0.358182	0.540082	0.101736		41.4957	0.350369	0.572349	0.0772814
40.535	0.538615	0.288637	0.172748		41.5237	0.358154	0.540534	0.101312		41.5237	0.348379	0.573732	0.0778888
40.5624	0.538603	0.289429	0.171969		41.5517	0.358123	0.540989	0.100888		41.5517	0.349057	0.572765	0.0781782
40.5897	0.538589	0.290222	0.171188		41.5797	0.358088	0.541447	0.100465		41.5797	0.349733	0.571799	0.0784672
40.6171	0.538574	0.291018	0.170408		41.6077	0.35805	0.541908	0.100042		41.6077	0.354454	0.567028	0.0785184
40.6444	0.537962	0.292193	0.169845		41.6358	0.358008	0.542372	0.09962		41.6358	0.355098	0.566107	0.0787956
40.6718	0.540062	0.290214	0.169724		41.6638	0.362675	0.536821	0.100504		41.6638	0.355741	0.565187	0.0790722
40.6991	0.54003	0.29104	0.16893		41.6918	0.362597	0.537334	0.100069		41.6918	0.356384	0.564267	0.0793482
40.7265	0.539758	0.290359	0.169883		41.7198	0.367274	0.545525	0.0872007		41.7198	0.357027	0.563349	0.0796236
40.7538	0.538379	0.294061	0.16756		41.7478	0.367157	0.546008	0.0868343		41.7478	0.35767	0.562432	0.0798984
40.7812	0.544397	0.297639	0.157964		41.7759	0.367037	0.546495	0.0864682		41.7759	0.367682	0.552413	0.0799046
40.8085	0.544323	0.298461	0.157216		41.8039	0.366913	0.546984	0.0861025		41.8039	0.372385	0.547861	0.0797545
40.8359	0.543367	0.299863	0.15677		41.8319	0.366786	0.547477	0.0857371		41.8319	0.372956	0.54704	0.0800038
40.8632	0.543298	0.300684	0.156018		41.8599	0.366655	0.547973	0.085372		41.8599	0.373528	0.54622	0.0802524
40.8906	0.538868	0.304385	0.156747		41.8879	0.366521	0.548472	0.0850072		41.8879	0.374099	0.545401	0.0805002
40.9179	0.538833	0.305193	0.155975		41.9159	0.366382	0.548975	0.0846428		41.9159	0.37467	0.544583	0.0807474
40.9453	0.541991	0.307817	0.150191		41.944	0.366241	0.54948	0.0842787		41.944	0.375241	0.543765	0.0809938
40.9726	0.540874	0.309327	0.1498		41.972	0.364338	0.562752	0.0729098		41.972	0.379289	0.53872	0.0819912
41	0.542086	0.309266	0.148648		42	0.364212	0.563188	0.0726004		42	0.379834	0.537934	0.0822318

## Sheet: supplementary figure 10
supplementary fig. 10j
	psi/psi_norm
time step	1	2	3	4	5	6	7	8	9	10	11	12
1	-2.30259	-2.30259	-1.60944	-1.60944	-1.60944	-1.20397	-1.20397	-1.20397	-0.916291	-0.916291	-0.916291	-0.916291
2	-2.31782	-2.31476	-1.61932	-1.61817	-1.61627	-1.20953	-1.20801	-1.20751	-0.918941	-0.918372	-0.918372	-0.917994
3	-2.3333	-2.32785	-1.63007	-1.62468	-1.61932	-1.2136	-1.20979	-1.20852	-0.919699	-0.91913	-0.918183	-0.918183
4	-2.3372	-2.33408	-1.63626	-1.63354	-1.62737	-1.22024	-1.21411	-1.21131	-0.921788	-0.920458	-0.91932	-0.920079
5	-2.35139	-2.3506	-1.64562	-1.64171	-1.62968	-1.2228	-1.21462	-1.21283	-0.924071	-0.922168	-0.920838	-0.919889
6	-2.35937	-2.35697	-1.65192	-1.64955	-1.63277	-1.2246	-1.21538	-1.21411	-0.926742	-0.92369	-0.920838	-0.920648
7	-2.36579	-2.36097	-1.65547	-1.65547	-1.63432	-1.22486	-1.21896	-1.21512	-0.92636	-0.923881	-0.920268	-0.918751
8	-2.37469	-2.36498	-1.65944	-1.65984	-1.63859	-1.2295	-1.22126	-1.21666	-0.927507	-0.924452	-0.919889	-0.919699
9	-2.39356	-2.37794	-1.66422	-1.66822	-1.64406	-1.23443	-1.22589	-1.22049	-0.92942	-0.924834	-0.921788	-0.920079
10	-2.40942	-2.38449	-1.67224	-1.67385	-1.64876	-1.23651	-1.22769	-1.22075	-0.929803	-0.925787	-0.921408	-0.919889
11	-2.41532	-2.3919	-1.68602	-1.67911	-1.65706	-1.2412	-1.23079	-1.2228	-0.932489	-0.92808	-0.9235	-0.91951
12	-2.42042	-2.39937	-1.69834	-1.6897	-1.65666	-1.24382	-1.23391	-1.22434	-0.933835	-0.926933	-0.922739	-0.918372
13	-2.42212	-2.40354	-1.7029	-1.69587	-1.66222	-1.24435	-1.23651	-1.22589	-0.932681	-0.929037	-0.923881	-0.91932
14	-2.43585	-2.4111	-1.70706	-1.70165	-1.66942	-1.24566	-1.2399	-1.22821	-0.931913	-0.930378	-0.92369	-0.91951
15	-2.44191	-2.4111	-1.71123	-1.70747	-1.67224	-1.24777	-1.24042	-1.22795	-0.933643	-0.930186	-0.922739	-0.919699
16	-2.44627	-2.41702	-1.71669	-1.71543	-1.67385	-1.25331	-1.24382	-1.22976	-0.932489	-0.93057	-0.922358	-0.920458
17	-2.4568	-2.41702	-1.72387	-1.72302	-1.68398	-1.2557	-1.24435	-1.23157	-0.935183	-0.930762	-0.924071	-0.920268
18	-2.46388	-2.42127	-1.7341	-1.7311	-1.68929	-1.26102	-1.2454	-1.23469	-0.93827	-0.932105	-0.925978	-0.921218
19	-2.47191	-2.42297	-1.75007	-1.74054	-1.69298	-1.26583	-1.24671	-1.23443	-0.93943	-0.932297	-0.927124	-0.91951
20	-2.48725	-2.4281	-1.76321	-1.74573	-1.69628	-1.2704	-1.25278	-1.23625	-0.940591	-0.932874	-0.926933	-0.918941
21	-2.49456	-2.43498	-1.77118	-1.75443	-1.70041	-1.27121	-1.25517	-1.23807	-0.942336	-0.933258	-0.927315	-0.920838
22	-2.49364	-2.44278	-1.781	-1.75618	-1.70248	-1.27229	-1.25836	-1.24016	-0.945445	-0.935568	-0.928271	-0.921598
23	-2.50747	-2.45504	-1.78415	-1.75881	-1.70497	-1.27933	-1.26049	-1.24592	-0.948174	-0.936146	-0.925787	-0.920648
24	-2.51585	-2.47191	-1.78821	-1.76542	-1.70706	-1.28287	-1.26557	-1.24935	-0.948564	-0.936918	-0.927698	-0.922358
25	-2.52243	-2.47191	-1.79958	-1.77608	-1.70789	-1.2867	-1.26476	-1.25067	-0.948759	-0.93943	-0.927698	-0.922929
26	-2.5262	-2.4755	-1.80416	-1.78145	-1.71585	-1.29605	-1.26906	-1.2504	-0.950714	-0.937304	-0.927507	-0.92331
27	-2.52999	-2.4755	-1.8199	-1.79002	-1.72218	-1.30549	-1.27256	-1.25172	-0.951693	-0.94001	-0.928463	-0.923119
28	-2.52999	-2.48453	-1.82834	-1.78957	-1.72218	-1.30996	-1.27553	-1.25649	-0.953065	-0.942918	-0.928271	-0.924643
29	-2.54049	-2.48	-1.82928	-1.79593	-1.72812	-1.31502	-1.27906	-1.25862	-0.954438	-0.944861	-0.930186	-0.926551
30	-2.53761	-2.48816	-1.83353	-1.80187	-1.73495	-1.31925	-1.28233	-1.25809	-0.955617	-0.946808	-0.930953	-0.924262
31	-2.54337	-2.4909	-1.84256	-1.80692	-1.73882	-1.3255	-1.28724	-1.25942	-0.956404	-0.947393	-0.933066	-0.925406
32	-2.54337	-2.48725	-1.85167	-1.80877	-1.73495	-1.32949	-1.29081	-1.25915	-0.957388	-0.947198	-0.93345	-0.927698
33	-2.53475	-2.4909	-1.85456	-1.81757	-1.73968	-1.33264	-1.2955	-1.26182	-0.960545	-0.949932	-0.93345	-0.927507
34	-2.54626	-2.48725	-1.86086	-1.82646	-1.7492	-1.33839	-1.29882	-1.26209	-0.963315	-0.951889	-0.934605	-0.92808
35	-2.55693	-2.48181	-1.86769	-1.82599	-1.75531	-1.34214	-1.30437	-1.26182	-0.9651	-0.954635	-0.934605	-0.929612
36	-2.55986	-2.49639	-1.87753	-1.82928	-1.7575	-1.34504	-1.308	-1.26342	-0.966093	-0.955617	-0.933258	-0.930186
37	-2.5687	-2.50747	-1.88746	-1.83069	-1.75443	-1.34795	-1.31333	-1.26906	-0.96848	-0.958374	-0.933835	-0.930186
38	-2.57265	-2.50839	-1.89297	-1.83353	-1.75793	-1.35437	-1.31558	-1.27229	-0.970873	-0.958374	-0.935568	-0.930762
39	-2.57961	-2.50099	-1.90154	-1.8359	-1.75443	-1.35789	-1.32039	-1.27094	-0.972071	-0.958177	-0.937111	-0.933258
40	-2.57265	-2.50284	-1.90865	-1.84542	-1.76365	-1.36172	-1.32436	-1.27121	-0.975074	-0.96015	-0.93769	-0.933066
41	-2.58161	-2.50284	-1.91942	-1.85215	-1.76807	-1.37091	-1.32749	-1.27391	-0.977684	-0.960742	-0.936725	-0.932489
42	-2.58562	-2.50007	-1.92614	-1.85649	-1.77653	-1.3832	-1.32949	-1.27797	-0.981107	-0.962127	-0.937304	-0.932105
43	-2.58461	-2.49547	-1.93973	-1.85989	-1.77921	-1.38682	-1.33321	-1.2796	-0.983328	-0.961336	-0.939817	-0.932681
44	-2.58662	-2.50932	-1.94553	-1.86037	-1.78325	-1.39016	-1.33407	-1.27906	-0.984339	-0.964306	-0.940591	-0.933643
45	-2.59773	-2.51585	-1.95297	-1.86965	-1.78866	-1.39046	-1.33925	-1.28533	-0.988394	-0.967684	-0.941172	-0.934412
46	-2.60282	-2.51866	-1.96584	-1.86573	-1.79184	-1.3935	-1.34272	-1.2856	-0.987379	-0.969875	-0.939236	-0.934605
47	-2.60282	-2.5262	-1.97289	-1.87112	-1.79638	-1.3987	-1.34446	-1.28724	-0.991242	-0.969875	-0.940398	-0.936725
48	-2.61102	-2.53666	-1.98823	-1.87802	-1.80554	-1.40023	-1.35028	-1.29164	-0.989207	-0.971072	-0.941948	-0.93769
49	-2.61515	-2.54145	-2.00157	-1.88646	-1.80554	-1.40361	-1.35261	-1.29329	-0.992262	-0.969078	-0.943306	-0.938656
50	-2.61412	-2.55109	-2.00775	-1.89247	-1.80738	-1.407	-1.35437	-1.2955	-0.994917	-0.971072	-0.943112	-0.940204
51	-2.61825	-2.55498	-2.01509	-1.898	-1.812	-1.41444	-1.35408	-1.29909	-0.995735	-0.973271	-0.943695	-0.939817
52	-2.62868	-2.55401	-2.02535	-1.90814	-1.8185	-1.41818	-1.3573	-1.3002	-0.995735	-0.975074	-0.944278	-0.939623
53	-2.63077	-2.55401	-2.02822	-1.91531	-1.82505	-1.42287	-1.36113	-1.29993	-0.997374	-0.977483	-0.946224	-0.939623
54	-2.64027	-2.5687	-2.03688	-1.91788	-1.82881	-1.42917	-1.36586	-1.30243	-0.99922	-0.976679	-0.94564	-0.94001
55	-2.64665	-2.56771	-2.04328	-1.92355	-1.83022	-1.43296	-1.36824	-1.30382	-1.00292	-0.976478	-0.947198	-0.94156
56	-2.65737	-2.57464	-2.05207	-1.92407	-1.8397	-1.43709	-1.3733	-1.3041	-1.00561	-0.976077	-0.946614	-0.942918
57	-2.66603	-2.57961	-2.06034	-1.92822	-1.83779	-1.439	-1.37449	-1.30104	-1.00768	-0.976077	-0.948759	-0.94156
58	-2.68359	-2.57265	-2.07048	-1.93605	-1.8416	-1.44283	-1.37689	-1.30689	-1.00913	-0.979494	-0.948369	-0.941366
59	-2.68248	-2.55986	-2.08498	-1.94447	-1.83922	-1.44508	-1.3838	-1.31024	-1.01495	-0.979293	-0.949541	-0.942142
60	-2.68691	-2.55986	-2.08012	-1.94659	-1.84542	-1.44861	-1.39137	-1.31587	-1.01495	-0.980099	-0.952868	-0.942918
61	-2.69472	-2.56574	-2.08194	-1.95564	-1.8483	-1.45378	-1.39289	-1.31925	-1.01746	-0.982116	-0.951889	-0.943695
62	-2.70146	-2.56969	-2.0868	-1.96261	-1.85215	-1.46092	-1.39839	-1.31982	-1.02081	-0.983126	-0.952868	-0.942724
63	-2.71621	-2.57862	-2.09108	-1.96638	-1.85456	-1.4632	-1.40207	-1.32664	-1.02481	-0.985351	-0.953065	-0.942724
64	-2.71736	-2.58061	-2.09907	-1.96801	-1.86329	-1.4668	-1.40392	-1.3292	-1.02649	-0.985351	-0.952084	-0.944667
65	-2.7208	-2.58361	-2.10401	-1.97289	-1.86622	-1.47305	-1.40916	-1.33206	-1.02734	-0.987582	-0.951497	-0.94525
66	-2.73584	-2.58863	-2.11148	-1.97725	-1.86573	-1.47867	-1.40731	-1.33235	-1.0284	-0.987785	-0.952868	-0.946029
67	-2.73935	-2.59165	-2.11524	-1.98108	-1.86183	-1.48567	-1.40916	-1.33206	-1.03327	-0.98941	-0.953849	-0.94525
68	-2.72771	-2.59266	-2.119	-1.99377	-1.86867	-1.49136	-1.41257	-1.33925	-1.0337	-0.991446	-0.952084	-0.945056
69	-2.73818	-2.58964	-2.12279	-2.00045	-1.86916	-1.49709	-1.41599	-1.34156	-1.03774	-0.993282	-0.953457	-0.944861
70	-2.73468	-2.59672	-2.12342	-2.00269	-1.87852	-1.50523	-1.42256	-1.34388	-1.03967	-0.994508	-0.954242	-0.946029
71	-2.73468	-2.59266	-2.12976	-2.00662	-1.8805	-1.50694	-1.42759	-1.34591	-1.04159	-0.994712	-0.954635	-0.946419
72	-2.73468	-2.59266	-2.1304	-2.01113	-1.88547	-1.50694	-1.43106	-1.34824	-1.04331	-0.996349	-0.953849	-0.946029
73	-2.75112	-2.59469	-2.13486	-2.01396	-1.89247	-1.50694	-1.43709	-1.35261	-1.04696	-0.998604	-0.956207	-0.947003
74	-2.75944	-2.60999	-2.13678	-2.00887	-1.898	-1.51172	-1.43487	-1.35349	-1.05345	-0.998604	-0.955814	-0.948174
75	-2.76423	-2.61722	-2.13871	-2.01396	-1.898	-1.51413	-1.4355	-1.35936	-1.05562	-1.00045	-0.955814	-0.947978
76	-2.76663	-2.62137	-2.13999	-2.0168	-1.90053	-1.51688	-1.43836	-1.36025	-1.05671	-1.00066	-0.957782	-0.947003
77	-2.7763	-2.62868	-2.15098	-2.02421	-1.89498	-1.51895	-1.43836	-1.36379	-1.05997	-1.00313	-0.956995	-0.947588
78	-2.77025	-2.63498	-2.15946	-2.02937	-1.89498	-1.52345	-1.44476	-1.37091	-1.0626	-1.00643	-0.958571	-0.948174
79	-2.78117	-2.64345	-2.17132	-2.02995	-1.89901	-1.53076	-1.4499	-1.373	-1.06479	-1.00706	-0.957585	-0.948759
80	-2.78361	-2.64665	-2.17865	-2.03399	-1.89851	-1.53848	-1.45378	-1.3724	-1.06544	-1.00996	-0.958374	-0.94915
81	-2.78117	-2.652	-2.17931	-2.0392	-1.90458	-1.54095	-1.45799	-1.37509	-1.0694	-1.011	-0.95936	-0.950127
82	-2.78606	-2.65522	-2.17598	-2.04854	-1.91377	-1.54449	-1.46222	-1.37659	-1.07315	-1.01224	-0.959952	-0.951889
83	-2.79964	-2.65414	-2.17931	-2.05148	-1.91633	-1.54768	-1.46288	-1.37689	-1.07404	-1.01537	-0.960545	-0.953457
84	-2.80838	-2.65737	-2.17998	-2.0562	-1.91428	-1.55732	-1.4668	-1.3835	-1.07537	-1.01621	-0.96094	-0.953849
85	-2.80213	-2.65629	-2.19007	-2.05443	-1.92045	-1.562	-1.4668	-1.38804	-1.07937	-1.01662	-0.962919	-0.954831
86	-2.80089	-2.65953	-2.20642	-2.0503	-1.91839	-1.56416	-1.46746	-1.39016	-1.08204	-1.01725	-0.963315	-0.956011
87	-2.80588	-2.66169	-2.21331	-2.05266	-1.93135	-1.5667	-1.4714	-1.39564	-1.08383	-1.01788	-0.96391	-0.955028
88	-2.81341	-2.65737	-2.22513	-2.06153	-1.94078	-1.56742	-1.47305	-1.3987	-1.08338	-1.01767	-0.96391	-0.955028
89	-2.81593	-2.65629	-2.22164	-2.0651	-1.94712	-1.57105	-1.47901	-1.39747	-1.08763	-1.01746	-0.9651	-0.95798
90	-2.83378	-2.66386	-2.22794	-2.07228	-1.94712	-1.58093	-1.48233	-1.39992	-1.09033	-1.01788	-0.964306	-0.956798
91	-2.82609	-2.66821	-2.22934	-2.07891	-1.95297	-1.5824	-1.48167	-1.40023	-1.09552	-1.01955	-0.965894	-0.957191
92	-2.81973	-2.67149	-2.24136	-2.08498	-1.95724	-1.58756	-1.482	-1.39962	-1.09869	-1.01997	-0.963711	-0.958768
93	-2.82609	-2.67258	-2.24207	-2.0923	-1.95457	-1.58867	-1.485	-1.40176	-1.10073	-1.02102	-0.965298	-0.959755
94	-2.81593	-2.67697	-2.2371	-2.09414	-1.95457	-1.59723	-1.48968	-1.40607	-1.10255	-1.02249	-0.966689	-0.960347
95	-2.821	-2.68138	-2.24421	-2.09292	-1.95831	-1.59984	-1.49002	-1.40885	-1.10324	-1.02502	-0.96848	-0.959952
96	-2.8172	-2.67149	-2.23852	-2.09353	-1.96046	-1.60247	-1.49102	-1.40978	-1.10735	-1.02649	-0.969078	-0.960742
97	-2.81973	-2.67587	-2.22864	-2.09108	-1.96476	-1.61076	-1.49203	-1.4104	-1.10941	-1.02966	-0.970873	-0.96094
98	-2.82737	-2.67697	-2.23427	-2.09722	-1.96692	-1.6119	-1.49608	-1.41195	-1.11308	-1.03072	-0.973071	-0.961138
99	-2.82609	-2.68027	-2.23852	-2.10463	-1.9653	-1.6157	-1.50149	-1.41755	-1.11631	-1.03285	-0.974072	-0.961336
100	-2.81973	-2.67807	-2.24778	-2.10339	-1.9718	-1.61646	-1.50081	-1.41849	-1.11909	-1.0337	-0.974272	-0.961731
101	-2.82482	-2.68359	-2.24921	-2.10339	-1.97234	-1.62218	-1.50217	-1.42162	-1.1221	-1.03668	-0.974873	-0.961138
102	-2.81467	-2.67368	-2.25209	-2.10712	-1.97452	-1.62487	-1.50421	-1.42319	-1.12024	-1.03732	-0.975074	-0.962325
103	-2.81467	-2.66821	-2.25352	-2.11086	-1.97725	-1.62717	-1.50659	-1.42256	-1.1221	-1.04031	-0.973872	-0.962919
104	-2.821	-2.67697	-2.2673	-2.11837	-1.97779	-1.62833	-1.51104	-1.42444	-1.12396	-1.04224	-0.975074	-0.962325
105	-2.82865	-2.67258	-2.26366	-2.12595	-1.98272	-1.63064	-1.51344	-1.4279	-1.1214	-1.04352	-0.976478	-0.965894
106	-2.85326	-2.66278	-2.26511	-2.13678	-1.98933	-1.62987	-1.51654	-1.4298	-1.12512	-1.04331	-0.97688	-0.967286
107	-2.8572	-2.66603	-2.25713	-2.1355	-1.99432	-1.63335	-1.51895	-1.43741	-1.12652	-1.04395	-0.977684	-0.966291
108	-2.86779	-2.67477	-2.25713	-2.14256	-1.99599	-1.63684	-1.5238	-1.43709	-1.12932	-1.04524	-0.98151	-0.966689
109	-2.86646	-2.67258	-2.26657	-2.1445	-1.99377	-1.63645	-1.52415	-1.43391	-1.13307	-1.04546	-0.979494	-0.965497
110	-2.86646	-2.67807	-2.27536	-2.14709	-1.99822	-1.63568	-1.52623	-1.4336	-1.13448	-1.04567	-0.979696	-0.967087
111	-2.86912	-2.67697	-2.27905	-2.15423	-1.99933	-1.64347	-1.53041	-1.43773	-1.13778	-1.0489	-0.982317	-0.966888
112	-2.88389	-2.6847	-2.28571	-2.15553	-2.00157	-1.65014	-1.53286	-1.44765	-1.14062	-1.05085	-0.980703	-0.967883
113	-2.88524	-2.69584	-2.28349	-2.15946	-2.00831	-1.6533	-1.53919	-1.45022	-1.14204	-1.05171	-0.98353	-0.969875
114	-2.8866	-2.69696	-2.29543	-2.16011	-2.01736	-1.65805	-1.53989	-1.44765	-1.14655	-1.05258	-0.983328	-0.969476
115	-2.89477	-2.69248	-2.30221	-2.15488	-2.01453	-1.66163	-1.54307	-1.44829	-1.14965	-1.0541	-0.983732	-0.971672
116	-2.88931	-2.70484	-2.29618	-2.16406	-2.01453	-1.66802	-1.54519	-1.45022	-1.15036	-1.05497	-0.984541	-0.972271
117	-2.88931	-2.70033	-2.3007	-2.17066	-2.01964	-1.67284	-1.54981	-1.45378	-1.15156	-1.0554	-0.985351	-0.973271
118	-2.8975	-2.69808	-2.30221	-2.17664	-2.02364	-1.67526	-1.54981	-1.45345	-1.15204	-1.05562	-0.986973	-0.973672
119	-2.91131	-2.69808	-2.30221	-2.18199	-2.0265	-1.68053	-1.54946	-1.45507	-1.15204	-1.05649	-0.986567	-0.973672
120	-2.8975	-2.70597	-2.29618	-2.17931	-2.03168	-1.68541	-1.5516	-1.46092	-1.15563	-1.06085	-0.985756	-0.972471
121	-2.903	-2.70146	-2.30296	-2.18535	-2.03283	-1.68909	-1.55195	-1.46484	-1.15924	-1.06457	-0.987379	-0.973071
122	-2.90853	-2.71393	-2.30675	-2.18804	-2.03399	-1.68337	-1.55338	-1.46648	-1.16286	-1.06808	-0.986364	-0.974873
123	-2.90715	-2.71736	-2.31056	-2.1921	-2.04211	-1.68704	-1.562	-1.46976	-1.16504	-1.06764	-0.987582	-0.975475
124	-2.90576	-2.72195	-2.31821	-2.19413	-2.04211	-1.69278	-1.5696	-1.47206	-1.16698	-1.06852	-0.989817	-0.974473
125	-2.90025	-2.73119	-2.31056	-2.19074	-2.03572	-1.69196	-1.57178	-1.4714	-1.1682	-1.07028	-0.992262	-0.975876
126	-2.90576	-2.74286	-2.32051	-2.19074	-2.04037	-1.70394	-1.57616	-1.47437	-1.17234	-1.07581	-0.993078	-0.975876
127	-2.91409	-2.74875	-2.31744	-2.19549	-2.04679	-1.7056	-1.58129	-1.47305	-1.1743	-1.07914	-0.995735	-0.977483
128	-2.92671	-2.7523	-2.32283	-2.19481	-2.04562	-1.70435	-1.58645	-1.47536	-1.17528	-1.07937	-0.997579	-0.97688
129	-2.93096	-2.75944	-2.32206	-2.19889	-2.05266	-1.70643	-1.58719	-1.47702	-1.1797	-1.07781	-0.997579	-0.978488
130	-2.9568	-2.75825	-2.3236	-2.19413	-2.05738	-1.70935	-1.5935	-1.47636	-1.1824	-1.08048	-0.997579	-0.9803
131	-2.94956	-2.76183	-2.32514	-2.19957	-2.05856	-1.71228	-1.59573	-1.48034	-1.18487	-1.08249	-0.999426	-0.979897
132	-2.94236	-2.76064	-2.32902	-2.19957	-2.06094	-1.7169	-1.59648	-1.48366	-1.1871	-1.08651	-1.0021	-0.980502
133	-2.94811	-2.7523	-2.33525	-2.20299	-2.06391	-1.71522	-1.59909	-1.48466	-1.19132	-1.08786	-1.00272	-0.981107
134	-2.95972	-2.75825	-2.33057	-2.2071	-2.06332	-1.7169	-1.61114	-1.48533	-1.19257	-1.08763	-1.00313	-0.982923
135	-2.94811	-2.76064	-2.33135	-2.21816	-2.0657	-1.71859	-1.61266	-1.48734	-1.19382	-1.08876	-1.00416	-0.982519
136	-2.9438	-2.75944	-2.33447	-2.21886	-2.05856	-1.72451	-1.6157	-1.48734	-1.19382	-1.09033	-1.00375	-0.983126
137	-2.9438	-2.75825	-2.33525	-2.21747	-2.06213	-1.72663	-1.62065	-1.49069	-1.19307	-1.09303	-1.00478	-0.984339
138	-2.9338	-2.77266	-2.34467	-2.214	-2.06988	-1.72833	-1.61874	-1.49203	-1.19083	-1.09461	-1.00561	-0.984946
139	-2.92954	-2.76064	-2.33135	-2.22234	-2.07108	-1.73046	-1.61836	-1.49608	-1.19382	-1.09574	-1.00623	-0.987988
140	-2.92671	-2.75112	-2.33369	-2.21608	-2.07108	-1.73431	-1.62142	-1.49608	-1.19631	-1.09891	-1.00788	-0.986973
141	-2.93238	-2.74757	-2.33681	-2.22094	-2.0765	-1.73474	-1.62602	-1.49675	-1.19656	-1.10005	-1.0083	-0.988191
142	-2.94523	-2.75112	-2.34862	-2.22374	-2.0777	-1.73774	-1.6291	-1.49776	-1.20083	-1.10278	-1.00892	-0.988597
143	-2.95245	-2.7523	-2.34467	-2.23075	-2.07891	-1.74205	-1.63335	-1.50319	-1.20561	-1.10346	-1.00934	-0.989207
144	-2.94811	-2.74875	-2.35497	-2.24136	-2.07952	-1.74335	-1.63996	-1.50353	-1.20561	-1.10506	-1.0112	-0.991446
145	-2.9539	-2.74994	-2.35977	-2.24778	-2.08194	-1.74681	-1.63918	-1.50183	-1.20536	-1.10575	-1.0112	-0.991446
146	-2.9539	-2.75349	-2.36057	-2.24136	-2.08073	-1.74594	-1.64425	-1.50694	-1.2089	-1.10712	-1.01183	-0.991854
147	-2.96557	-2.74994	-2.35179	-2.2435	-2.08012	-1.74811	-1.64857	-1.5083	-1.21169	-1.10803	-1.01349	-0.993486
148	-2.97293	-2.74757	-2.35577	-2.25641	-2.08073	-1.75072	-1.64975	-1.5083	-1.21347	-1.11124	-1.01558	-0.992466
149	-2.97293	-2.75706	-2.35897	-2.2673	-2.08315	-1.75334	-1.64739	-1.5083	-1.2178	-1.1117	-1.01662	-0.991854
150	-2.96118	-2.76663	-2.36057	-2.2673	-2.08073	-1.75378	-1.65132	-1.51138	-1.22062	-1.11331	-1.01579	-0.994508
151	-2.97293	-2.77509	-2.35897	-2.26148	-2.08863	-1.75596	-1.65211	-1.51688	-1.21908	-1.11423	-1.01767	-0.995326
152	-2.98184	-2.76904	-2.35179	-2.26003	-2.09047	-1.75465	-1.65369	-1.52172	-1.22113	-1.11747	-1.02039	-0.996144
153	-2.98184	-2.76183	-2.35338	-2.25497	-2.09169	-1.7564	-1.65726	-1.52762	-1.22293	-1.11885	-1.01955	-0.996144
154	-2.98184	-2.76423	-2.35737	-2.26075	-2.09722	-1.75771	-1.66123	-1.53111	-1.22139	-1.12094	-1.02123	-0.997169
155	-2.98782	-2.77387	-2.36137	-2.26293	-2.0966	-1.75552	-1.66322	-1.53461	-1.22473	-1.12466	-1.0206	-0.996554
156	-2.98632	-2.77025	-2.36619	-2.25858	-2.0923	-1.75728	-1.66762	-1.53461	-1.22705	-1.12699	-1.02249	-0.994712
157	-2.99234	-2.76423	-2.37266	-2.26876	-2.10154	-1.7564	-1.67204	-1.53919	-1.22885	-1.12909	-1.02228	-0.996759
158	-3.00294	-2.76543	-2.37998	-2.27169	-2.10525	-1.75903	-1.66882	-1.54236	-1.23015	-1.1305	-1.0246	-0.996759
159	-3.01059	-2.76303	-2.37185	-2.27315	-2.11524	-1.75771	-1.67043	-1.54236	-1.23041	-1.1319	-1.02607	-0.996759
160	-3.01059	-2.75944	-2.37591	-2.27242	-2.11649	-1.76079	-1.66842	-1.54024	-1.23456	-1.13307	-1.02565	-0.996759
161	-3.01212	-2.75468	-2.37591	-2.26949	-2.11963	-1.76475	-1.66682	-1.54166	-1.23638	-1.13472	-1.02755	-0.997579
162	-3.02606	-2.76543	-2.37347	-2.27022	-2.12026	-1.76564	-1.66682	-1.5459	-1.2343	-1.13802	-1.02776	-0.999426
163	-3.0386	-2.76303	-2.37023	-2.2673	-2.11336	-1.76829	-1.66963	-1.55017	-1.2382	-1.13873	-1.0284	-0.998399
164	-3.04177	-2.77146	-2.3808	-2.26438	-2.11211	-1.77318	-1.67405	-1.54946	-1.23977	-1.14133	-1.02882	-0.998604
165	-3.03074	-2.78606	-2.38162	-2.26511	-2.11211	-1.77229	-1.67446	-1.54839	-1.23951	-1.14299	-1.02988	-1.00066
166	-3.02606	-2.78975	-2.39149	-2.27095	-2.11524	-1.77318	-1.67526	-1.55053	-1.2416	-1.14322	-1.03221	-1.00045
167	-3.02139	-2.78117	-2.39314	-2.27169	-2.11775	-1.77363	-1.6785	-1.55088	-1.24632	-1.1437	-1.032	-1.00045
168	-3.03074	-2.79468	-2.39646	-2.27978	-2.12405	-1.77809	-1.67931	-1.55303	-1.24816	-1.1456	-1.03136	-0.999426
169	-3.03231	-2.80338	-2.39314	-2.27757	-2.12595	-1.78213	-1.67809	-1.55804	-1.2479	-1.14917	-1.03221	-1.00045
170	-3.03074	-2.81467	-2.40062	-2.27905	-2.12658	-1.78393	-1.67607	-1.5584	-1.25159	-1.15156	-1.03497	-1.00251
171	-3.02139	-2.81973	-2.40313	-2.28349	-2.12785	-1.79206	-1.6785	-1.55948	-1.25318	-1.15276	-1.03604	-1.00066
172	-3.02139	-2.8172	-2.40146	-2.27831	-2.1304	-1.78889	-1.68337	-1.56128	-1.25424	-1.15419	-1.03689	-0.999837
173	-3.02139	-2.80838	-2.40564	-2.2761	-2.13358	-1.78889	-1.68991	-1.5638	-1.25822	-1.15419	-1.03774	-1.00045
174	-3.0152	-2.80838	-2.39729	-2.27536	-2.13486	-1.79025	-1.69319	-1.56308	-1.25822	-1.15876	-1.03774	-0.999426
175	-3.00447	-2.81089	-2.3948	-2.28646	-2.13999	-1.7898	-1.69401	-1.56851	-1.26142	-1.15972	-1.0386	-1.00128
176	-3.01829	-2.80964	-2.39563	-2.28944	-2.13678	-1.79252	-1.69813	-1.57433	-1.26249	-1.159	-1.03838	-1.00396
177	-3.0152	-2.80964	-2.40816	-2.29168	-2.13871	-1.78889	-1.69813	-1.57433	-1.26463	-1.15972	-1.03967	-1.0054
178	-3.01059	-2.81215	-2.40816	-2.3007	-2.13806	-1.78934	-1.69525	-1.57543	-1.26597	-1.16141	-1.04116	-1.00396
179	-3.00905	-2.81467	-2.4048	-2.30979	-2.13295	-1.78844	-1.6969	-1.58019	-1.26543	-1.16383	-1.04245	-1.00499
180	-3.00599	-2.82227	-2.41321	-2.31285	-2.13358	-1.78573	-1.69938	-1.57836	-1.27108	-1.16238	-1.04266	-1.00478
181	-2.99535	-2.83507	-2.41575	-2.30372	-2.14063	-1.79115	-1.70269	-1.58203	-1.27378	-1.16407	-1.04309	-1.00602
182	-2.99838	-2.83765	-2.4234	-2.30979	-2.14644	-1.79342	-1.70269	-1.58424	-1.27675	-1.1648	-1.0446	-1.00706
183	-2.99838	-2.83894	-2.41999	-2.30751	-2.14709	-1.79479	-1.71019	-1.58313	-1.28028	-1.1665	-1.0461	-1.00788
184	-3.00294	-2.83636	-2.41744	-2.30827	-2.14968	-1.80026	-1.7127	-1.58645	-1.28164	-1.1699	-1.04826	-1.00685
185	-3.01366	-2.83894	-2.42425	-2.30524	-2.15163	-1.80347	-1.71816	-1.58682	-1.28219	-1.17234	-1.04847	-1.00871
186	-3.01984	-2.82737	-2.41152	-2.29843	-2.15293	-1.80715	-1.71943	-1.59201	-1.28383	-1.17381	-1.04934	-1.00809
187	-3.03074	-2.8325	-2.42254	-2.29919	-2.15293	-1.81084	-1.72493	-1.59015	-1.28492	-1.17454	-1.05063	-1.00788
188	-3.03703	-2.82609	-2.41829	-2.29168	-2.15293	-1.81594	-1.73004	-1.59573	-1.28903	-1.17626	-1.05128	-1.00934
189	-3.03074	-2.82609	-2.42767	-2.30145	-2.15423	-1.82014	-1.72876	-1.59947	-1.29205	-1.17847	-1.05518	-1.00851
190	-3.0245	-2.82482	-2.43197	-2.30524	-2.15553	-1.82014	-1.73089	-1.60172	-1.29536	-1.1824	-1.05562	-1.00871
191	-3.0152	-2.82737	-2.42425	-2.30145	-2.1575	-1.82107	-1.72578	-1.60322	-1.29453	-1.18216	-1.05605	-1.01079
192	-3.00905	-2.82482	-2.42939	-2.30675	-2.16077	-1.82247	-1.72663	-1.60284	-1.29536	-1.18438	-1.05779	-1.01079
193	-3.00905	-2.82354	-2.43541	-2.30296	-2.15815	-1.82294	-1.72876	-1.60359	-1.29674	-1.18735	-1.05627	-1.01017
194	-3.01675	-2.82354	-2.44235	-2.30221	-2.15358	-1.822	-1.73046	-1.60548	-1.29951	-1.18562	-1.05866	-1.01037
195	-3.00752	-2.82482	-2.44235	-2.30145	-2.15358	-1.82014	-1.73431	-1.60548	-1.30591	-1.18934	-1.05976	-1.01058
196	-3.00599	-2.81467	-2.43974	-2.30145	-2.16011	-1.82294	-1.7356	-1.60963	-1.30563	-1.19232	-1.05932	-1.01058
197	-3.00294	-2.82865	-2.44061	-2.29994	-2.15553	-1.82904	-1.73517	-1.6119	-1.30591	-1.19257	-1.06041	-1.01079
198	-2.99687	-2.82482	-2.43628	-2.30296	-2.15228	-1.83235	-1.74033	-1.61076	-1.30312	-1.19132	-1.06281	-1.01141
199	-2.99687	-2.8325	-2.43974	-2.30145	-2.15293	-1.83187	-1.74162	-1.6119	-1.30675	-1.19207	-1.06303	-1.01204
200	-3.00142	-2.82993	-2.43455	-2.30145	-2.15946	-1.83187	-1.73817	-1.6157	-1.30758	-1.19282	-1.06544	-1.0112
201	-2.99687	-2.83378	-2.43369	-2.30221	-2.16801	-1.82716	-1.74119	-1.61836	-1.30954	-1.19531	-1.06676	-1.01037
202	-2.99838	-2.83507	-2.4234	-2.30903	-2.16274	-1.82951	-1.74162	-1.61989	-1.31263	-1.19782	-1.06852	-1.0112
203	-2.98333	-2.83894	-2.4234	-2.31056	-2.15815	-1.83046	-1.74551	-1.62104	-1.31319	-1.20007	-1.0661	-1.01162
204	-2.99384	-2.85195	-2.42596	-2.30599	-2.15553	-1.83046	-1.74898	-1.6218	-1.31629	-1.20032	-1.0705	-1.01204
205	-2.99083	-2.84153	-2.43283	-2.30903	-2.16011	-1.84566	-1.75029	-1.62448	-1.3194	-1.20183	-1.0705	-1.01308
206	-2.99535	-2.83894	-2.44758	-2.31361	-2.16406	-1.84136	-1.74638	-1.62257	-1.31968	-1.20208	-1.07095	-1.01433
207	-2.97589	-2.83894	-2.44583	-2.31056	-2.16735	-1.84232	-1.74985	-1.6241	-1.3177	-1.2041	-1.06962	-1.01579
208	-2.97441	-2.83121	-2.4502	-2.31132	-2.17465	-1.84566	-1.75072	-1.6218	-1.3177	-1.20561	-1.07117	-1.01746
209	-2.98632	-2.81846	-2.44758	-2.31437	-2.18065	-1.84614	-1.75247	-1.62218	-1.31855	-1.2089	-1.07249	-1.01809
210	-2.98184	-2.8172	-2.45284	-2.30675	-2.18872	-1.85046	-1.76035	-1.62218	-1.32053	-1.21118	-1.07271	-1.01997
211	-2.97738	-2.82482	-2.45372	-2.31132	-2.17731	-1.8548	-1.76343	-1.62872	-1.32194	-1.21067	-1.07315	-1.01997
212	-2.96998	-2.84023	-2.45636	-2.31821	-2.17865	-1.85529	-1.76343	-1.63064	-1.32251	-1.21144	-1.07426	-1.02018
213	-2.96557	-2.83894	-2.45636	-2.32747	-2.18065	-1.86062	-1.76697	-1.63103	-1.32507	-1.21474	-1.07315	-1.0206
214	-2.97886	-2.84803	-2.4502	-2.3298	-2.18199	-1.865	-1.76874	-1.63413	-1.32478	-1.21449	-1.07426	-1.01934
215	-2.99083	-2.84673	-2.45989	-2.33447	-2.18535	-1.86451	-1.76652	-1.63103	-1.32849	-1.21806	-1.07515	-1.02039
216	-2.97886	-2.84803	-2.45548	-2.33135	-2.18669	-1.86842	-1.76962	-1.63103	-1.33078	-1.21934	-1.07692	-1.02186
217	-2.98035	-2.84542	-2.44583	-2.33213	-2.19074	-1.87137	-1.77496	-1.63413	-1.33421	-1.21934	-1.07959	-1.02228
218	-2.97738	-2.84934	-2.4467	-2.33369	-2.18872	-1.87531	-1.77496	-1.6349	-1.33335	-1.22421	-1.08048	-1.02165
219	-2.96704	-2.86116	-2.44583	-2.33838	-2.1921	-1.87827	-1.7763	-1.63296	-1.33335	-1.22344	-1.08092	-1.02333
220	-2.9641	-2.85852	-2.4467	-2.33603	-2.19753	-1.87679	-1.77764	-1.63413	-1.33594	-1.22627	-1.08204	-1.02375
221	-2.96704	-2.8572	-2.45284	-2.33603	-2.20162	-1.87679	-1.77988	-1.63645	-1.33594	-1.2255	-1.08427	-1.02333
222	-2.97589	-2.85589	-2.46166	-2.33916	-2.19821	-1.88075	-1.78213	-1.63607	-1.33709	-1.22679	-1.08494	-1.02312
223	-2.98184	-2.86381	-2.46433	-2.33916	-2.1921	-1.88771	-1.77675	-1.63996	-1.33824	-1.22963	-1.08674	-1.02396
224	-2.98782	-2.87313	-2.45812	-2.3423	-2.19617	-1.88323	-1.77586	-1.64308	-1.34142	-1.2317	-1.08696	-1.02417
225	-2.98933	-2.86779	-2.46433	-2.33916	-2.19549	-1.89121	-1.7772	-1.64857	-1.34171	-1.23118	-1.08718	-1.02523
226	-2.98333	-2.87715	-2.46078	-2.34388	-2.19957	-1.89372	-1.77764	-1.64857	-1.34431	-1.23015	-1.08988	-1.0246
227	-2.97886	-2.88931	-2.46166	-2.34309	-2.1921	-1.89172	-1.77943	-1.65369	-1.34751	-1.233	-1.09191	-1.02396
228	-2.98333	-2.88931	-2.46255	-2.3423	-2.18804	-1.89071	-1.78618	-1.65014	-1.34955	-1.23534	-1.09303	-1.02565
229	-2.97589	-2.89067	-2.46433	-2.34309	-2.18939	-1.89071	-1.78708	-1.6533	-1.35276	-1.23586	-1.09371	-1.02628
230	-2.97738	-2.89204	-2.46611	-2.34152	-2.18804	-1.89272	-1.7907	-1.65409	-1.35657	-1.23742	-1.09574	-1.02692
231	-2.97738	-2.87715	-2.45636	-2.33916	-2.18939	-1.89825	-1.79615	-1.6533	-1.35716	-1.23638	-1.09846	-1.02692
232	-2.98782	-2.86779	-2.46255	-2.33838	-2.18602	-1.9023	-1.79844	-1.65646	-1.35775	-1.2416	-1.0962	-1.02692
233	-2.98632	-2.87313	-2.467	-2.33681	-2.1921	-1.90129	-1.79661	-1.65251	-1.35892	-1.24264	-1.09642	-1.0284
234	-2.98782	-2.86646	-2.45724	-2.33681	-2.19481	-1.90179	-1.79707	-1.65527	-1.36364	-1.24212	-1.0962	-1.0284
235	-2.98333	-2.85589	-2.45989	-2.33916	-2.19821	-1.91146	-1.79844	-1.65726	-1.36187	-1.24317	-1.09778	-1.03051
236	-2.98483	-2.87179	-2.46789	-2.34073	-2.20025	-1.90433	-1.79752	-1.65686	-1.36483	-1.24003	-1.09687	-1.02988
237	-2.97886	-2.87715	-2.46611	-2.33213	-2.19821	-1.90636	-1.79615	-1.65646	-1.36453	-1.24186	-1.09733	-1.03072
238	-2.98632	-2.88524	-2.46344	-2.32669	-2.20162	-1.91095	-1.80026	-1.65686	-1.36571	-1.24081	-1.09846	-1.03009
239	-2.97886	-2.88119	-2.46255	-2.33057	-2.2023	-1.90993	-1.8021	-1.65448	-1.36571	-1.24264	-1.09891	-1.03072
240	-2.97738	-2.87715	-2.45901	-2.3298	-2.20367	-1.91095	-1.80301	-1.65686	-1.36364	-1.24527	-1.10096	-1.03285
241	-2.97145	-2.88254	-2.46344	-2.33135	-2.19889	-1.91556	-1.80393	-1.65964	-1.36364	-1.24553	-1.10187	-1.032
242	-2.98632	-2.8866	-2.46433	-2.33057	-2.20367	-1.913	-1.80669	-1.65924	-1.36571	-1.24763	-1.10005	-1.03285
243	-2.98483	-2.8866	-2.46255	-2.34152	-2.19685	-1.91505	-1.81594	-1.65964	-1.36779	-1.24711	-1.10096	-1.03285
244	-2.98632	-2.8934	-2.45901	-2.33838	-2.19277	-1.9171	-1.81827	-1.66402	-1.3666	-1.2479	-1.10141	-1.03306
245	-2.99384	-2.8866	-2.46255	-2.33995	-2.18939	-1.91659	-1.81594	-1.66602	-1.36898	-1.24842	-1.10096	-1.03518
246	-2.98782	-2.88524	-2.46078	-2.33838	-2.1921	-1.92019	-1.81827	-1.67003	-1.3669	-1.24842	-1.10369	-1.03625
247	-2.97589	-2.8785	-2.46166	-2.34309	-2.19753	-1.91968	-1.82341	-1.67083	-1.37136	-1.2508	-1.10369	-1.03497
248	-2.99083	-2.89204	-2.45548	-2.34309	-2.2023	-1.91968	-1.82669	-1.67244	-1.37494	-1.25106	-1.10415	-1.03668
249	-2.98035	-2.88524	-2.45812	-2.34546	-2.2023	-1.91968	-1.82107	-1.67688	-1.37554	-1.25159	-1.1062	-1.03838
250	-2.96264	-2.87581	-2.46611	-2.3502	-2.19957	-1.91659	-1.82622	-1.67809	-1.37584	-1.25053	-1.1062	-1.03945
251	-2.9641	-2.88119	-2.46611	-2.351	-2.20162	-1.91813	-1.83376	-1.68012	-1.37375	-1.25265	-1.1046	-1.03967
252	-2.95972	-2.8785	-2.47057	-2.35577	-2.2023	-1.91865	-1.8314	-1.67809	-1.37494	-1.25477	-1.10415	-1.03881
253	-2.96704	-2.88254	-2.47146	-2.35657	-2.20573	-1.92123	-1.83424	-1.67971	-1.37764	-1.25716	-1.10438	-1.03924
254	-2.96851	-2.88119	-2.46789	-2.36378	-2.20162	-1.92174	-1.83518	-1.68256	-1.37794	-1.25663	-1.1062	-1.04095
255	-2.97738	-2.87984	-2.47057	-2.35737	-2.19821	-1.92381	-1.83661	-1.68337	-1.37974	-1.25742	-1.10826	-1.04095
256	-2.96264	-2.87581	-2.47325	-2.35657	-2.19413	-1.92537	-1.83898	-1.68827	-1.38064	-1.25955	-1.10757	-1.04224
257	-2.9641	-2.88119	-2.47236	-2.35418	-2.19481	-1.92589	-1.83803	-1.68745	-1.38365	-1.25689	-1.10872	-1.04245
258	-2.96851	-2.87447	-2.47775	-2.35737	-2.20025	-1.93109	-1.84136	-1.68745	-1.38335	-1.25822	-1.10987	-1.04331
259	-2.98933	-2.88796	-2.47955	-2.36137	-2.20367	-1.93004	-1.84041	-1.68582	-1.38365	-1.25929	-1.10872	-1.04288
260	-2.98184	-2.89614	-2.48862	-2.35817	-2.2023	-1.93684	-1.84375	-1.68868	-1.38637	-1.26062	-1.11033	-1.04288
261	-2.98035	-2.89888	-2.48862	-2.36217	-2.20025	-1.93579	-1.84614	-1.68827	-1.3894	-1.26463	-1.10918	-1.04202
262	-2.98632	-2.90163	-2.48136	-2.367	-2.20504	-1.93684	-1.84518	-1.69237	-1.3897	-1.26383	-1.10895	-1.04417
263	-2.98333	-2.89888	-2.48589	-2.36619	-2.20367	-1.93841	-1.84566	-1.69155	-1.39335	-1.26409	-1.10757	-1.04718
264	-2.96851	-2.90576	-2.47595	-2.36619	-2.20917	-1.94157	-1.84423	-1.69938	-1.39335	-1.26731	-1.10964	-1.04503
265	-2.97293	-2.90715	-2.48408	-2.38162	-2.21262	-1.94315	-1.84566	-1.69648	-1.39549	-1.27027	-1.10918	-1.04481
266	-2.99083	-2.90576	-2.48136	-2.3849	-2.21124	-1.94368	-1.84854	-1.7002	-1.39854	-1.27081	-1.11216	-1.04589
267	-2.99234	-2.90163	-2.47955	-2.3808	-2.22094	-1.94527	-1.8548	-1.69772	-1.39824	-1.27351	-1.1117	-1.04632
268	-2.98333	-2.90992	-2.47146	-2.3849	-2.22164	-1.94633	-1.85625	-1.69772	-1.39916	-1.27675	-1.11124	-1.04481
269	-2.98184	-2.9127	-2.47146	-2.38819	-2.22653	-1.95323	-1.8548	-1.69896	-1.39946	-1.27648	-1.11101	-1.04567
270	-2.98035	-2.8975	-2.467	-2.39232	-2.22443	-1.95537	-1.8548	-1.69979	-1.4013	-1.2754	-1.11331	-1.04481
271	-2.98035	-2.89477	-2.46078	-2.38901	-2.21955	-1.95377	-1.85094	-1.70062	-1.40345	-1.27838	-1.11262	-1.04331
272	-2.9641	-2.903	-2.46255	-2.38162	-2.21262	-1.9543	-1.85432	-1.69607	-1.40407	-1.28137	-1.11331	-1.0461
273	-2.96264	-2.90025	-2.46433	-2.37835	-2.21469	-1.94951	-1.8495	-1.69648	-1.4053	-1.28056	-1.11377	-1.04653
274	-2.95245	-2.89204	-2.467	-2.38244	-2.21608	-1.94792	-1.84566	-1.69896	-1.40746	-1.28219	-1.11308	-1.04718
275	-2.95972	-2.8975	-2.46789	-2.3849	-2.21677	-1.95057	-1.85046	-1.70269	-1.41211	-1.28519	-1.11516	-1.04739
276	-2.96998	-2.90163	-2.45724	-2.38162	-2.21193	-1.94951	-1.85239	-1.70227	-1.40932	-1.28519	-1.11354	-1.04761
277	-2.97886	-2.8934	-2.46344	-2.3808	-2.214	-1.9511	-1.85432	-1.7031	-1.4087	-1.28547	-1.11285	-1.04847
278	-2.99535	-2.8975	-2.46522	-2.37347	-2.21608	-1.95057	-1.85335	-1.70435	-1.40839	-1.28656	-1.11608	-1.04934
279	-2.99083	-2.8975	-2.46789	-2.37428	-2.21538	-1.94633	-1.85143	-1.70477	-1.41118	-1.28465	-1.11793	-1.05258
280	-3.00294	-2.90025	-2.45812	-2.37185	-2.21055	-1.94157	-1.85191	-1.70685	-1.40808	-1.28848	-1.1214	-1.05236
281	-3.00447	-2.89477	-2.46078	-2.37023	-2.20642	-1.94368	-1.85094	-1.7148	-1.40994	-1.29095	-1.1214	-1.05128
282	-2.99838	-2.8934	-2.47057	-2.3808	-2.20779	-1.94263	-1.85432	-1.7127	-1.41087	-1.28958	-1.12048	-1.05453
283	-2.9999	-2.90163	-2.46789	-2.37998	-2.20917	-1.94739	-1.85094	-1.71564	-1.41366	-1.28848	-1.11978	-1.05432
284	-2.98933	-2.90992	-2.46789	-2.38408	-2.2071	-1.94633	-1.85143	-1.71648	-1.41335	-1.28711	-1.12024	-1.0528
285	-2.97293	-2.91968	-2.46255	-2.3808	-2.19889	-1.95323	-1.85577	-1.71859	-1.41025	-1.29067	-1.12117	-1.0528
286	-2.96704	-2.91688	-2.46078	-2.38326	-2.20504	-1.95323	-1.85577	-1.72239	-1.41428	-1.2937	-1.11839	-1.0541
287	-2.97886	-2.91131	-2.46789	-2.37917	-2.20436	-1.9543	-1.85868	-1.7207	-1.41459	-1.29481	-1.11909	-1.05475
288	-2.98933	-2.89614	-2.46878	-2.38162	-2.19957	-1.95537	-1.86159	-1.72112	-1.41366	-1.29812	-1.12024	-1.05475
289	-2.99535	-2.8934	-2.47325	-2.3849	-2.20162	-1.95697	-1.86305	-1.72112	-1.41459	-1.29951	-1.12187	-1.05671
290	-2.9999	-2.88796	-2.46967	-2.38408	-2.20504	-1.96126	-1.86159	-1.71522	-1.41677	-1.30034	-1.12094	-1.05714
291	-2.98184	-2.8934	-2.46078	-2.38819	-2.21262	-1.95804	-1.87039	-1.7207	-1.41927	-1.29702	-1.12024	-1.05801
292	-2.97441	-2.88254	-2.45284	-2.3808	-2.21747	-1.9618	-1.86549	-1.72197	-1.42303	-1.29812	-1.1221	-1.05823
293	-2.96851	-2.87447	-2.44583	-2.38984	-2.22794	-1.96234	-1.86354	-1.72281	-1.42115	-1.29785	-1.12349	-1.06063
294	-2.95535	-2.87046	-2.44496	-2.39397	-2.21955	-1.96019	-1.86598	-1.72112	-1.42177	-1.29812	-1.12256	-1.05823
295	-2.95535	-2.86912	-2.44758	-2.39729	-2.22025	-1.96395	-1.86696	-1.71816	-1.42428	-1.29896	-1.12466	-1.05954
296	-2.96704	-2.87313	-2.45901	-2.39149	-2.21538	-1.96019	-1.86647	-1.71606	-1.42366	-1.30062	-1.12536	-1.06347
297	-2.98184	-2.87715	-2.45636	-2.39563	-2.21677	-1.95912	-1.86647	-1.71396	-1.42366	-1.29979	-1.12606	-1.06281
298	-2.99535	-2.87715	-2.45372	-2.39646	-2.22374	-1.95751	-1.86354	-1.71859	-1.43122	-1.30062	-1.12606	-1.06303
299	-2.99838	-2.86779	-2.46078	-2.4048	-2.21677	-1.9559	-1.86305	-1.71901	-1.4328	-1.30479	-1.12559	-1.0626
300	-3.00599	-2.87179	-2.4546	-2.40564	-2.21469	-1.95644	-1.86256	-1.7169	-1.43375	-1.30563	-1.12676	-1.06457
301	-3.00599	-2.87715	-2.45196	-2.40313	-2.20917	-1.9559	-1.86403	-1.71816	-1.43534	-1.30424	-1.12559	-1.06216
302	-3.00905	-2.88796	-2.4546	-2.40146	-2.21469	-1.9559	-1.865	-1.7169	-1.43725	-1.3073	-1.12699	-1.06172
303	-2.99535	-2.88524	-2.45548	-2.39232	-2.21747	-1.96234	-1.87186	-1.71774	-1.43693	-1.30898	-1.12699	-1.06172
304	-2.99687	-2.89204	-2.4502	-2.3948	-2.21816	-1.95858	-1.87383	-1.71901	-1.43661	-1.30926	-1.12839	-1.06435
305	-2.98632	-2.88796	-2.45548	-2.39314	-2.22025	-1.96719	-1.87284	-1.71774	-1.43439	-1.31347	-1.12699	-1.06413
306	-2.99083	-2.89614	-2.45989	-2.39066	-2.21886	-1.96557	-1.87679	-1.71816	-1.4382	-1.31488	-1.12676	-1.06216
307	-2.99687	-2.8975	-2.45901	-2.39563	-2.22094	-1.96611	-1.87777	-1.72027	-1.43916	-1.31657	-1.12722	-1.06303
308	-2.99234	-2.8975	-2.45812	-2.39232	-2.22374	-1.96557	-1.87284	-1.72324	-1.43916	-1.3146	-1.12839	-1.06281
309	-2.98483	-2.89067	-2.46344	-2.40062	-2.22513	-1.96828	-1.87827	-1.72281	-1.44044	-1.31544	-1.13026	-1.06501
310	-2.98782	-2.8934	-2.46344	-2.39895	-2.22443	-1.97643	-1.87728	-1.72154	-1.44076	-1.31911	-1.1305	-1.06501
311	-2.98184	-2.88796	-2.46344	-2.3849	-2.22234	-1.98465	-1.87926	-1.72536	-1.43948	-1.32535	-1.13354	-1.06501
312	-2.97738	-2.89204	-2.46789	-2.38244	-2.22025	-1.9874	-1.87383	-1.72493	-1.44044	-1.32906	-1.13566	-1.06544
313	-2.96851	-2.89477	-2.467	-2.38326	-2.22583	-1.98245	-1.87629	-1.72833	-1.44235	-1.33106	-1.13849	-1.06544
314	-2.97441	-2.89204	-2.47057	-2.38408	-2.22374	-1.9808	-1.88075	-1.73089	-1.44331	-1.32935	-1.13849	-1.06501
315	-2.96998	-2.8866	-2.47236	-2.38326	-2.22653	-1.97916	-1.88572	-1.72918	-1.4446	-1.32992	-1.14085	-1.06544
316	-2.95826	-2.88524	-2.47057	-2.37835	-2.22443	-1.98245	-1.88572	-1.72961	-1.44524	-1.33135	-1.14133	-1.06698
317	-2.951	-2.88931	-2.46433	-2.37347	-2.22164	-1.98851	-1.88522	-1.73004	-1.44877	-1.33192	-1.14109	-1.06742
318	-2.96264	-2.88524	-2.46433	-2.37754	-2.22864	-1.98795	-1.88871	-1.73946	-1.44942	-1.33106	-1.1418	-1.0672
319	-2.95535	-2.87046	-2.46166	-2.37998	-2.23075	-1.99127	-1.88921	-1.74076	-1.44974	-1.33135	-1.14227	-1.0683
320	-2.95245	-2.87313	-2.46078	-2.38408	-2.23286	-1.98795	-1.89021	-1.73903	-1.44974	-1.33135	-1.14583	-1.06764
321	-2.95535	-2.87046	-2.45636	-2.38736	-2.23639	-1.98355	-1.89071	-1.74076	-1.45297	-1.33221	-1.14631	-1.0672
322	-2.95972	-2.87715	-2.45636	-2.37998	-2.23569	-1.9874	-1.89121	-1.74378	-1.45264	-1.33479	-1.14655	-1.06742
323	-2.96704	-2.8866	-2.45636	-2.38162	-2.23781	-1.98795	-1.89021	-1.74594	-1.45588	-1.3345	-1.14869	-1.06808
324	-2.96704	-2.8785	-2.45724	-2.38572	-2.24707	-1.99127	-1.88721	-1.74292	-1.45685	-1.33508	-1.14702	-1.0694
325	-2.99535	-2.87715	-2.4546	-2.38819	-2.25137	-1.98961	-1.88971	-1.74594	-1.4575	-1.33824	-1.14774	-1.07073
326	-2.99535	-2.87447	-2.45812	-2.38984	-2.25425	-1.98795	-1.89071	-1.74638	-1.45815	-1.33968	-1.14726	-1.07095
327	-2.98933	-2.86381	-2.45636	-2.38901	-2.25281	-1.99183	-1.89272	-1.75552	-1.45685	-1.34142	-1.14965	-1.07139
328	-2.97293	-2.85984	-2.46166	-2.38736	-2.24635	-1.99293	-1.88971	-1.75552	-1.45913	-1.34142	-1.14917	-1.07205
329	-2.96704	-2.8572	-2.46433	-2.38162	-2.25065	-1.99404	-1.88871	-1.75203	-1.45848	-1.33997	-1.15012	-1.07205
330	-2.98184	-2.85457	-2.46166	-2.37917	-2.24778	-1.99293	-1.89021	-1.7529	-1.46141	-1.33968	-1.15276	-1.07249
331	-2.99384	-2.86381	-2.46166	-2.37998	-2.25352	-1.99072	-1.88871	-1.75596	-1.46631	-1.34142	-1.15491	-1.0736
332	-2.98184	-2.85195	-2.47236	-2.37509	-2.25497	-1.98575	-1.88771	-1.7529	-1.46533	-1.34258	-1.15732	-1.07293
333	-2.97738	-2.85589	-2.48408	-2.37754	-2.2593	-1.98685	-1.88821	-1.75421	-1.46467	-1.34373	-1.15707	-1.07426
334	-2.98184	-2.85984	-2.49044	-2.37917	-2.25858	-1.98906	-1.89272	-1.75552	-1.46533	-1.34489	-1.15948	-1.07714
335	-2.99234	-2.85852	-2.49044	-2.37672	-2.26003	-1.99516	-1.89272	-1.75116	-1.46533	-1.34577	-1.15804	-1.07692
336	-2.99234	-2.84934	-2.49044	-2.37347	-2.25858	-1.99516	-1.89876	-1.7529	-1.46664	-1.34751	-1.15828	-1.07692
337	-2.99535	-2.85984	-2.49593	-2.37591	-2.25641	-2.00185	-1.89926	-1.75378	-1.46697	-1.34693	-1.15707	-1.07692
338	-2.99234	-2.86514	-2.48771	-2.38162	-2.25209	-2.00017	-1.89674	-1.75465	-1.46435	-1.34955	-1.15683	-1.07848
339	-2.97441	-2.85064	-2.47865	-2.37266	-2.25497	-1.99516	-1.89573	-1.7564	-1.46533	-1.35276	-1.15707	-1.08048
340	-2.96998	-2.86116	-2.48589	-2.3678	-2.2485	-1.99627	-1.90331	-1.76079	-1.46828	-1.35422	-1.159	-1.08026
341	-2.98333	-2.85589	-2.48226	-2.367	-2.24207	-2.00297	-1.90687	-1.76431	-1.47025	-1.35188	-1.15876	-1.08137
342	-2.98184	-2.86646	-2.48589	-2.37185	-2.24278	-1.99683	-1.9084	-1.76211	-1.47223	-1.35335	-1.16117	-1.0836
343	-2.98184	-2.87581	-2.49135	-2.36861	-2.24278	-1.99683	-1.90942	-1.75815	-1.46992	-1.35335	-1.1619	-1.0836
344	-2.99384	-2.88389	-2.49501	-2.36137	-2.24921	-1.99404	-1.91197	-1.75859	-1.46795	-1.35305	-1.16238	-1.08472
345	-2.98483	-2.87447	-2.48953	-2.36297	-2.24778	-1.99127	-1.913	-1.75859	-1.46894	-1.35247	-1.1619	-1.0845
346	-2.98782	-2.85852	-2.49135	-2.36861	-2.25352	-1.98851	-1.913	-1.76167	-1.47223	-1.35276	-1.16432	-1.08517
347	-2.98333	-2.85064	-2.48862	-2.36137	-2.25858	-1.98851	-1.91659	-1.76475	-1.47322	-1.35422	-1.16456	-1.08629
348	-2.99384	-2.84023	-2.48589	-2.36297	-2.25569	-1.9863	-1.91659	-1.75991	-1.47289	-1.35452	-1.16432	-1.08562
349	-3.00752	-2.84153	-2.48136	-2.36619	-2.25352	-1.9874	-1.91659	-1.75991	-1.47454	-1.35686	-1.16626	-1.08876
350	-3.01059	-2.85326	-2.48498	-2.36942	-2.24492	-1.98961	-1.91556	-1.76299	-1.47718	-1.35745	-1.16626	-1.0901
351	-3.02139	-2.84803	-2.48408	-2.37104	-2.24635	-1.99072	-1.913	-1.76652	-1.47884	-1.35981	-1.16723	-1.08808
352	-3.02606	-2.84934	-2.48589	-2.36619	-2.25065	-1.99072	-1.90993	-1.76652	-1.47884	-1.36128	-1.1682	-1.08831
353	-3.03703	-2.84282	-2.48862	-2.37185	-2.25425	-1.99183	-1.91454	-1.76785	-1.47984	-1.36039	-1.16893	-1.08988
354	-3.03388	-2.83765	-2.49044	-2.37104	-2.25352	-1.99127	-1.913	-1.77185	-1.47851	-1.3601	-1.17039	-1.09055
355	-3.03545	-2.85064	-2.49044	-2.37347	-2.25137	-1.98851	-1.91556	-1.77185	-1.48316	-1.36305	-1.1699	-1.09371
356	-3.02918	-2.84023	-2.48226	-2.3808	-2.2485	-1.98851	-1.91916	-1.77363	-1.4805	-1.36216	-1.16942	-1.09236
357	-3.03388	-2.83765	-2.48408	-2.37347	-2.25065	-1.98685	-1.91402	-1.7714	-1.4805	-1.36364	-1.17137	-1.09303
358	-3.02762	-2.83507	-2.47955	-2.37754	-2.24635	-1.98851	-1.91351	-1.76829	-1.48183	-1.36128	-1.1721	-1.09394
359	-3.03545	-2.82737	-2.48226	-2.37428	-2.24492	-1.99349	-1.91608	-1.76874	-1.48117	-1.36364	-1.17308	-1.09552
360	-3.0386	-2.821	-2.47955	-2.37023	-2.2485	-1.99794	-1.91197	-1.77051	-1.48516	-1.36631	-1.17308	-1.09529
361	-3.02294	-2.81215	-2.47505	-2.367	-2.26003	-1.99961	-1.91146	-1.7714	-1.48951	-1.3672	-1.17283	-1.0971
362	-3.01675	-2.81215	-2.47865	-2.36297	-2.26148	-1.99794	-1.91659	-1.77007	-1.49052	-1.3669	-1.17503	-1.09552
363	-3.01829	-2.79964	-2.47595	-2.36942	-2.26366	-1.99516	-1.91762	-1.76785	-1.48951	-1.36749	-1.17699	-1.09506
364	-3.01366	-2.80463	-2.47595	-2.37266	-2.26511	-1.99127	-1.92123	-1.7714	-1.49523	-1.3666	-1.17822	-1.09642
365	-3.00599	-2.79964	-2.47865	-2.37428	-2.26511	-1.99238	-1.92174	-1.77185	-1.49422	-1.3669	-1.17822	-1.09733
366	-3.02139	-2.79345	-2.49318	-2.37672	-2.26803	-1.99571	-1.92071	-1.7763	-1.49287	-1.36779	-1.17822	-1.09801
367	-3.01366	-2.7984	-2.49869	-2.37347	-2.26511	-1.99906	-1.92226	-1.77496	-1.49422	-1.36809	-1.18093	-1.09846
368	-3.00905	-2.80588	-2.49593	-2.36458	-2.26657	-1.99516	-1.91968	-1.77496	-1.4922	-1.3672	-1.18389	-1.09914
369	-3.01212	-2.80089	-2.50237	-2.36861	-2.2673	-1.99571	-1.92019	-1.7763	-1.49186	-1.36749	-1.18315	-1.0996
370	-3.00905	-2.80463	-2.49593	-2.36458	-2.27831	-1.99627	-1.91813	-1.77943	-1.49186	-1.36898	-1.18339	-1.09869
371	-3.00752	-2.80838	-2.48862	-2.367	-2.28795	-1.99794	-1.91813	-1.77809	-1.49321	-1.36809	-1.18438	-1.09823
372	-3.00447	-2.80588	-2.48953	-2.36861	-2.27462	-1.99349	-1.92278	-1.77675	-1.49186	-1.36779	-1.18487	-1.09914
373	-3.00447	-2.80463	-2.48862	-2.36942	-2.28944	-1.99072	-1.92329	-1.77452	-1.49287	-1.37166	-1.18537	-1.09982
374	-2.99687	-2.7984	-2.48862	-2.37509	-2.2872	-1.99183	-1.93004	-1.77675	-1.49557	-1.36987	-1.18537	-1.09801
375	-2.9999	-2.80338	-2.47955	-2.37835	-2.29393	-1.9874	-1.93057	-1.77854	-1.4922	-1.37017	-1.1876	-1.09846
376	-3.00294	-2.80838	-2.48408	-2.37591	-2.29393	-1.9874	-1.93579	-1.7763	-1.49086	-1.37225	-1.18785	-1.10028
377	-3.01059	-2.80713	-2.4868	-2.37023	-2.29618	-1.98575	-1.93632	-1.78168	-1.49489	-1.37255	-1.19033	-1.10028
378	-3.01366	-2.80338	-2.49685	-2.37104	-2.29318	-1.9863	-1.9337	-1.78213	-1.49726	-1.37136	-1.19182	-1.10073
379	-2.9999	-2.80463	-2.49501	-2.36942	-2.29693	-1.9808	-1.93317	-1.78213	-1.4976	-1.37017	-1.19282	-1.10096
380	-2.99384	-2.79345	-2.5033	-2.36539	-2.28944	-1.98135	-1.93213	-1.78078	-1.49658	-1.37047	-1.19332	-1.1021
381	-2.98933	-2.79592	-2.4941	-2.36539	-2.29168	-1.97697	-1.93057	-1.77854	-1.49658	-1.37136	-1.19382	-1.10392
382	-2.97738	-2.79592	-2.49869	-2.36861	-2.29393	-1.96936	-1.92848	-1.77764	-1.49929	-1.37166	-1.19257	-1.10415
383	-2.98483	-2.80089	-2.49869	-2.37672	-2.29168	-1.97153	-1.93265	-1.77899	-1.50098	-1.37196	-1.19282	-1.10369
384	-2.98632	-2.81973	-2.49135	-2.37266	-2.28944	-1.97425	-1.93161	-1.78213	-1.50098	-1.37584	-1.19407	-1.10483
385	-2.98184	-2.82737	-2.48136	-2.37104	-2.28646	-1.97425	-1.93474	-1.78708	-1.50132	-1.37734	-1.19357	-1.10438
386	-2.97441	-2.8325	-2.48408	-2.36942	-2.28795	-1.98135	-1.93265	-1.78618	-1.49929	-1.37464	-1.19432	-1.1046
387	-2.96851	-2.83765	-2.48589	-2.37104	-2.28052	-1.98135	-1.93684	-1.78844	-1.5003	-1.37734	-1.19307	-1.10575
388	-2.97293	-2.83507	-2.48589	-2.37023	-2.28423	-1.9852	-1.93317	-1.78708	-1.50098	-1.37914	-1.19282	-1.10529
389	-2.97886	-2.83765	-2.49777	-2.36861	-2.28349	-1.99016	-1.93579	-1.78573	-1.5003	-1.37944	-1.19432	-1.10597
390	-2.97886	-2.84673	-2.49318	-2.36942	-2.28349	-1.98851	-1.93894	-1.78618	-1.502	-1.38124	-1.19332	-1.10712
391	-2.97738	-2.83894	-2.49044	-2.3808	-2.28052	-1.9874	-1.93947	-1.78618	-1.50132	-1.38214	-1.19332	-1.10987
392	-2.97145	-2.84412	-2.49135	-2.3808	-2.2761	-1.98795	-1.93422	-1.78438	-1.50268	-1.37944	-1.19606	-1.11078
393	-2.97145	-2.84803	-2.48771	-2.3808	-2.27831	-1.98851	-1.93789	-1.78889	-1.50472	-1.37884	-1.19531	-1.1101
394	-2.97441	-2.85195	-2.4868	-2.38244	-2.27757	-1.98851	-1.93789	-1.79433	-1.5037	-1.37884	-1.19832	-1.11239
395	-2.95972	-2.85852	-2.49227	-2.38572	-2.27462	-1.98685	-1.93632	-1.79524	-1.50574	-1.37944	-1.19581	-1.11331
396	-2.97145	-2.86248	-2.48317	-2.38162	-2.27462	-1.9852	-1.93213	-1.79524	-1.50608	-1.37854	-1.19707	-1.11447
397	-2.98333	-2.85457	-2.4868	-2.3948	-2.27905	-1.98355	-1.93109	-1.79798	-1.50711	-1.38094	-1.19857	-1.11562
398	-2.98333	-2.85195	-2.49318	-2.38654	-2.28052	-1.9874	-1.93474	-1.79707	-1.51053	-1.38034	-1.19957	-1.11493
399	-2.98483	-2.85326	-2.49135	-2.38162	-2.27978	-1.98795	-1.93684	-1.79524	-1.50745	-1.38154	-1.19957	-1.11654
400	-2.97589	-2.85064	-2.49227	-2.37917	-2.27683	-1.98685	-1.93999	-1.79752	-1.50847	-1.38094	-1.19882	-1.11816
401	-2.97738	-2.85984	-2.48953	-2.39066	-2.282	-1.98685	-1.93474	-1.79615	-1.50916	-1.38395	-1.20032	-1.11978
402	-2.97145	-2.85852	-2.49044	-2.38901	-2.29318	-1.9852	-1.93213	-1.79252	-1.50847	-1.38425	-1.20133	-1.1221
403	-2.96557	-2.85195	-2.49685	-2.3948	-2.29543	-1.9852	-1.93265	-1.79115	-1.50984	-1.38184	-1.20385	-1.12048
404	-2.96851	-2.85326	-2.50145	-2.40229	-2.29318	-1.99349	-1.92744	-1.79115	-1.51224	-1.38365	-1.20259	-1.12233
405	-2.96998	-2.85326	-2.49593	-2.40146	-2.29468	-1.98685	-1.92744	-1.79161	-1.51224	-1.38546	-1.20309	-1.12256
406	-2.98483	-2.85457	-2.49777	-2.39729	-2.29994	-1.97861	-1.92589	-1.79025	-1.51224	-1.38667	-1.20385	-1.1228
407	-2.97738	-2.85852	-2.50422	-2.39563	-2.29693	-1.97807	-1.92744	-1.79161	-1.51568	-1.38758	-1.2041	-1.12326
408	-2.97738	-2.86381	-2.49869	-2.39397	-2.29843	-1.97643	-1.92952	-1.79433	-1.52051	-1.3891	-1.20738	-1.12442
409	-2.96264	-2.86779	-2.49501	-2.39314	-2.3007	-1.98026	-1.93004	-1.79342	-1.52051	-1.3897	-1.20865	-1.12489
410	-2.95245	-2.85589	-2.48862	-2.39397	-2.30448	-1.98135	-1.92692	-1.79388	-1.52051	-1.39213	-1.20915	-1.12419
411	-2.9539	-2.84412	-2.4941	-2.39563	-2.3007	-1.983	-1.93057	-1.79752	-1.52085	-1.39366	-1.21042	-1.12606
412	-2.96118	-2.84542	-2.49227	-2.39646	-2.30145	-1.98685	-1.92952	-1.79524	-1.51878	-1.39396	-1.21067	-1.12769
413	-2.96851	-2.84542	-2.49318	-2.38736	-2.30221	-1.9874	-1.92329	-1.79844	-1.52016	-1.39579	-1.20941	-1.12932
414	-2.95245	-2.84412	-2.49593	-2.39066	-2.29843	-1.98795	-1.92433	-1.79433	-1.52085	-1.39916	-1.21169	-1.12932
415	-2.95972	-2.83894	-2.48953	-2.39314	-2.30524	-1.98906	-1.92796	-1.79433	-1.52258	-1.39762	-1.21144	-1.13073
416	-2.95826	-2.84542	-2.48136	-2.39232	-2.29843	-1.99016	-1.92796	-1.79388	-1.51947	-1.39977	-1.21372	-1.13167
417	-2.94956	-2.84153	-2.47415	-2.3849	-2.29843	-1.9874	-1.9264	-1.79433	-1.52432	-1.40069	-1.21372	-1.12839
418	-2.94236	-2.83636	-2.46522	-2.39397	-2.29843	-1.99016	-1.92952	-1.79252	-1.52815	-1.40284	-1.21372	-1.12862
419	-2.94093	-2.83507	-2.46611	-2.3948	-2.29618	-1.99349	-1.93109	-1.79524	-1.5278	-1.40315	-1.21423	-1.12909
420	-2.94093	-2.82865	-2.47057	-2.39646	-2.29994	-1.99293	-1.93632	-1.79524	-1.53269	-1.401	-1.21449	-1.12932
421	-2.93522	-2.81467	-2.47236	-2.39563	-2.30979	-1.99183	-1.93213	-1.79935	-1.53655	-1.39977	-1.21347	-1.1312
422	-2.9239	-2.81215	-2.47325	-2.39232	-2.30979	-1.99404	-1.93527	-1.80026	-1.5369	-1.40192	-1.21525	-1.13237
423	-2.91549	-2.81341	-2.47146	-2.39232	-2.3007	-1.99238	-1.93736	-1.80255	-1.54148	-1.40746	-1.21704	-1.13378
424	-2.9239	-2.80964	-2.47236	-2.38654	-2.30448	-1.99404	-1.93999	-1.79798	-1.53901	-1.40839	-1.21525	-1.13472
425	-2.93664	-2.81089	-2.47505	-2.38572	-2.29919	-1.99794	-1.94104	-1.79479	-1.53655	-1.41242	-1.2196	-1.1366
426	-2.93522	-2.8172	-2.47057	-2.38162	-2.29543	-1.99961	-1.93999	-1.79388	-1.53409	-1.41025	-1.21908	-1.13613
427	-2.90438	-2.81846	-2.47325	-2.38326	-2.29768	-2.00185	-1.94315	-1.79752	-1.53584	-1.41025	-1.22036	-1.13448
428	-2.91131	-2.82354	-2.467	-2.37754	-2.30372	-2.00241	-1.94474	-1.80026	-1.53269	-1.41025	-1.22036	-1.13519
429	-2.90992	-2.82609	-2.46878	-2.3849	-2.29468	-2.00073	-1.94052	-1.80577	-1.53514	-1.40994	-1.2219	-1.13707
430	-2.90438	-2.83378	-2.48226	-2.39397	-2.29093	-2.00129	-1.93632	-1.80715	-1.53514	-1.41025	-1.22216	-1.13707
431	-2.8975	-2.8325	-2.48408	-2.38984	-2.29468	-1.99516	-1.93213	-1.80577	-1.53549	-1.41149	-1.2237	-1.13566
432	-2.91131	-2.83765	-2.47415	-2.38654	-2.29693	-1.99183	-1.93422	-1.80623	-1.53655	-1.41397	-1.22627	-1.1359
433	-2.90992	-2.82993	-2.48226	-2.39729	-2.29919	-2.00129	-1.93789	-1.80946	-1.5369	-1.41522	-1.22576	-1.13613
434	-2.89888	-2.83121	-2.47415	-2.39895	-2.2872	-1.99906	-1.93894	-1.81177	-1.5383	-1.41242	-1.22989	-1.13566
435	-2.90438	-2.82993	-2.47865	-2.39979	-2.28571	-1.99961	-1.93947	-1.81455	-1.53866	-1.41366	-1.22756	-1.1366
436	-2.90853	-2.83378	-2.47595	-2.3948	-2.2872	-1.99627	-1.93789	-1.81084	-1.53901	-1.41833	-1.22834	-1.13684
437	-2.91131	-2.84153	-2.47505	-2.39979	-2.2872	-1.99349	-1.93894	-1.81084	-1.53901	-1.41584	-1.22911	-1.13967
438	-2.92249	-2.83894	-2.46344	-2.40229	-2.28423	-1.99571	-1.93736	-1.80946	-1.5383	-1.41584	-1.23015	-1.14085
439	-2.91968	-2.84282	-2.46967	-2.40146	-2.2872	-1.99072	-1.93527	-1.81084	-1.53971	-1.41646	-1.23015	-1.14109
440	-2.91968	-2.84803	-2.467	-2.40062	-2.28646	-1.99238	-1.93894	-1.81362	-1.54042	-1.4174	-1.23222	-1.14227
441	-2.90853	-2.85326	-2.46078	-2.40564	-2.29393	-1.99238	-1.94157	-1.81038	-1.53901	-1.42052	-1.23066	-1.14441
442	-2.91409	-2.85984	-2.46344	-2.40396	-2.29393	-1.99127	-1.94157	-1.81177	-1.54042	-1.41833	-1.23196	-1.1437
443	-2.903	-2.85852	-2.46789	-2.39979	-2.29168	-1.98465	-1.94263	-1.80992	-1.53619	-1.42052	-1.23118	-1.14346
444	-2.8975	-2.87179	-2.47146	-2.39729	-2.29618	-1.99072	-1.94421	-1.81084	-1.53514	-1.41927	-1.233	-1.14488
445	-2.89204	-2.89067	-2.46344	-2.39895	-2.29393	-1.99293	-1.94368	-1.81177	-1.5376	-1.4199	-1.2356	-1.14607
446	-2.90163	-2.8866	-2.46878	-2.409	-2.29093	-1.9946	-1.94421	-1.81316	-1.53866	-1.41927	-1.23404	-1.14679
447	-2.8975	-2.88389	-2.46433	-2.41237	-2.29243	-1.99238	-1.94421	-1.81223	-1.53866	-1.42021	-1.23638	-1.14726
448	-2.903	-2.8866	-2.46611	-2.41152	-2.29318	-1.99238	-1.94263	-1.81038	-1.5369	-1.42303	-1.23716	-1.14798
449	-2.903	-2.88254	-2.47057	-2.409	-2.30221	-1.99016	-1.94527	-1.81409	-1.5376	-1.42523	-1.23898	-1.14917
450	-2.89477	-2.88119	-2.46789	-2.409	-2.30296	-1.99183	-1.9421	-1.8206	-1.53866	-1.42775	-1.23977	-1.15036
451	-2.88796	-2.88254	-2.46611	-2.41406	-2.30979	-1.99404	-1.93999	-1.8192	-1.5376	-1.4268	-1.24081	-1.15108
452	-2.88524	-2.88524	-2.46344	-2.41068	-2.30903	-1.99571	-1.94368	-1.82107	-1.53514	-1.4268	-1.24107	-1.1506
453	-2.88119	-2.88524	-2.46433	-2.41321	-2.3007	-1.99349	-1.94104	-1.82014	-1.53479	-1.42806	-1.24238	-1.15084
454	-2.88254	-2.8866	-2.467	-2.40816	-2.29994	-1.99627	-1.94474	-1.82247	-1.53409	-1.42838	-1.24343	-1.15276
455	-2.88524	-2.88389	-2.47057	-2.4048	-2.30372	-1.99072	-1.9421	-1.8206	-1.53129	-1.42869	-1.24238	-1.15491
456	-2.8866	-2.88389	-2.467	-2.39979	-2.30221	-1.99238	-1.94052	-1.82388	-1.53269	-1.42806	-1.24264	-1.15443
457	-2.8934	-2.8934	-2.46433	-2.40146	-2.30599	-1.99127	-1.94633	-1.82999	-1.53409	-1.42996	-1.24369	-1.15587
458	-2.89614	-2.88931	-2.46255	-2.40313	-2.30827	-1.99571	-1.9421	-1.82904	-1.53409	-1.42996	-1.24343	-1.15395
459	-2.89477	-2.88796	-2.47415	-2.40062	-2.30524	-1.99794	-1.94633	-1.83282	-1.53374	-1.43027	-1.24579	-1.15491
460	-2.89614	-2.8866	-2.48136	-2.40229	-2.29994	-1.99571	-1.94951	-1.8314	-1.53129	-1.43059	-1.24448	-1.15395
461	-2.89477	-2.8934	-2.48046	-2.40732	-2.29618	-1.99516	-1.95057	-1.83235	-1.53304	-1.4309	-1.24553	-1.15299
462	-2.8934	-2.89067	-2.47057	-2.41068	-2.29693	-1.99127	-1.95164	-1.83046	-1.53374	-1.43154	-1.24553	-1.15587
463	-2.8934	-2.88796	-2.47325	-2.409	-2.29468	-1.99016	-1.9527	-1.83046	-1.53514	-1.43375	-1.24658	-1.15683
464	-2.89888	-2.89204	-2.46433	-2.40396	-2.29468	-1.98685	-1.95483	-1.82951	-1.53655	-1.43154	-1.24842	-1.15756
465	-2.9127	-2.88931	-2.47057	-2.40564	-2.28944	-1.98851	-1.94792	-1.82857	-1.5369	-1.43185	-1.24869	-1.15924
466	-2.91968	-2.88931	-2.46611	-2.39314	-2.28646	-1.98685	-1.94157	-1.83187	-1.53655	-1.43471	-1.24922	-1.15924
467	-2.91828	-2.88796	-2.47236	-2.3948	-2.29168	-1.98961	-1.94104	-1.83235	-1.53479	-1.43185	-1.25001	-1.16117
468	-2.91828	-2.88931	-2.47505	-2.39397	-2.29318	-1.98851	-1.93684	-1.82951	-1.53655	-1.43566	-1.25186	-1.16117
469	-2.9253	-2.87715	-2.47595	-2.40396	-2.29318	-1.99238	-1.93894	-1.82575	-1.53514	-1.43566	-1.25318	-1.16311
470	-2.92671	-2.87984	-2.46433	-2.39729	-2.3007	-1.99683	-1.94052	-1.8314	-1.5376	-1.44076	-1.25318	-1.1619
471	-2.93522	-2.87581	-2.46789	-2.39646	-2.29994	-1.99404	-1.94157	-1.83613	-1.54007	-1.43916	-1.25583	-1.16335
472	-2.9338	-2.87581	-2.46789	-2.39232	-2.29693	-1.99127	-1.93684	-1.83424	-1.53866	-1.4363	-1.25636	-1.16311
473	-2.94093	-2.89477	-2.46611	-2.39314	-2.30751	-1.98961	-1.93841	-1.83851	-1.54113	-1.43725	-1.25716	-1.16359
474	-2.93522	-2.88796	-2.45196	-2.38408	-2.31437	-1.99016	-1.93947	-1.84089	-1.54289	-1.43884	-1.26142	-1.16456
475	-2.92954	-2.8934	-2.43974	-2.37917	-2.31821	-1.99127	-1.93684	-1.84184	-1.54254	-1.43661	-1.26142	-1.16407
476	-2.93238	-2.89888	-2.44148	-2.38572	-2.32206	-1.9985	-1.93841	-1.84232	-1.54431	-1.43916	-1.25955	-1.1665
477	-2.93664	-2.89204	-2.44409	-2.38901	-2.31974	-1.9985	-1.93527	-1.84279	-1.54786	-1.43757	-1.26062	-1.1682
478	-2.94236	-2.89204	-2.44235	-2.39729	-2.31437	-1.99571	-1.9337	-1.84232	-1.54892	-1.43693	-1.26115	-1.1682
479	-2.9568	-2.88796	-2.43369	-2.40984	-2.31667	-1.99627	-1.9337	-1.84423	-1.55071	-1.43789	-1.26089	-1.16966
480	-2.96557	-2.88389	-2.43887	-2.409	-2.31437	-1.99183	-1.93422	-1.84375	-1.54821	-1.43948	-1.26409	-1.17039
481	-2.96118	-2.87984	-2.43974	-2.40648	-2.31056	-1.98961	-1.93422	-1.84089	-1.54786	-1.43916	-1.26463	-1.17137
482	-2.96851	-2.88389	-2.44583	-2.40396	-2.31208	-1.98961	-1.9337	-1.84089	-1.55178	-1.44108	-1.26356	-1.17039
483	-2.9641	-2.87447	-2.4546	-2.40816	-2.30372	-1.99183	-1.93161	-1.8471	-1.55356	-1.4382	-1.26516	-1.17015
484	-2.9568	-2.87313	-2.44845	-2.40984	-2.29843	-1.98961	-1.93109	-1.84614	-1.55071	-1.44012	-1.26785	-1.1721
485	-2.9539	-2.88389	-2.45284	-2.40732	-2.30221	-1.99127	-1.92692	-1.84375	-1.55106	-1.44108	-1.26892	-1.17405
486	-2.95245	-2.88796	-2.45989	-2.40146	-2.29768	-1.98685	-1.93057	-1.84471	-1.55285	-1.44267	-1.26677	-1.17356
487	-2.95245	-2.89614	-2.46166	-2.40648	-2.30145	-1.99293	-1.92952	-1.84806	-1.55106	-1.44396	-1.26704	-1.17405
488	-2.95972	-2.90715	-2.46611	-2.4048	-2.29994	-1.9874	-1.929	-1.84471	-1.55249	-1.44235	-1.26919	-1.17356
489	-2.96851	-2.89888	-2.46433	-2.40396	-2.30296	-1.9808	-1.93109	-1.84518	-1.55356	-1.4414	-1.27027	-1.17479
490	-2.97441	-2.90438	-2.47146	-2.41406	-2.29693	-1.98026	-1.92692	-1.84423	-1.55106	-1.44203	-1.2727	-1.1765
491	-2.97886	-2.8934	-2.46522	-2.41914	-2.29843	-1.97916	-1.93004	-1.84614	-1.55213	-1.44267	-1.27405	-1.17748
492	-2.98933	-2.8934	-2.47325	-2.42084	-2.29168	-1.9819	-1.93109	-1.84662	-1.55035	-1.44267	-1.27432	-1.17577
493	-2.98184	-2.89477	-2.47146	-2.41999	-2.29693	-1.9863	-1.93422	-1.84902	-1.54999	-1.44749	-1.27675	-1.17626
494	-2.97886	-2.88524	-2.48046	-2.40816	-2.29543	-1.98851	-1.93317	-1.84662	-1.55142	-1.44684	-1.27567	-1.1743
495	-2.97293	-2.8785	-2.48046	-2.41152	-2.29468	-1.9946	-1.93057	-1.84758	-1.55571	-1.44974	-1.27757	-1.17332
496	-2.96704	-2.88524	-2.47955	-2.41575	-2.29919	-1.99183	-1.93213	-1.84806	-1.5532	-1.44942	-1.27648	-1.17405
497	-2.97589	-2.88931	-2.48408	-2.41829	-2.3007	-1.99016	-1.93265	-1.85191	-1.55392	-1.45038	-1.27838	-1.17626
498	-2.96264	-2.89204	-2.47505	-2.41575	-2.29843	-1.99016	-1.93265	-1.85094	-1.55356	-1.45103	-1.27811	-1.17699
499	-2.9568	-2.89067	-2.47955	-2.41829	-2.30296	-1.99238	-1.93632	-1.85529	-1.55428	-1.44749	-1.27757	-1.17871
500	-2.94811	-2.89067	-2.48317	-2.41914	-2.30751	-1.99127	-1.93632	-1.85335	-1.55499	-1.44974	-1.2792	-1.1792
501	-2.94523	-2.8866	-2.48498	-2.42511	-2.31056	-1.99183	-1.93213	-1.85625	-1.55428	-1.45038	-1.28056	-1.18216
502	-2.96118	-2.88796	-2.48953	-2.43025	-2.30599	-1.99293	-1.93057	-1.85625	-1.54964	-1.45103	-1.28056	-1.1797
503	-2.94811	-2.89477	-2.48408	-2.43887	-2.30524	-1.99516	-1.92589	-1.85771	-1.54928	-1.45426	-1.28219	-1.1792
504	-2.9395	-2.8934	-2.49685	-2.43887	-2.30599	-1.99183	-1.9264	-1.85577	-1.54786	-1.45426	-1.28274	-1.17797
505	-2.92954	-2.88389	-2.49777	-2.4502	-2.30448	-2.00297	-1.92848	-1.85771	-1.54928	-1.45038	-1.28192	-1.17822
506	-2.9338	-2.88796	-2.48953	-2.4502	-2.3007	-2.00521	-1.9264	-1.85191	-1.55249	-1.452	-1.28164	-1.17871
507	-2.94956	-2.89477	-2.49318	-2.45724	-2.30675	-2.00409	-1.92952	-1.85577	-1.55142	-1.45232	-1.28383	-1.17945
508	-2.95245	-2.89477	-2.49685	-2.45372	-2.29919	-2.00803	-1.9264	-1.85965	-1.55356	-1.45168	-1.28519	-1.17871
509	-2.95535	-2.8975	-2.49777	-2.44845	-2.30372	-2.01085	-1.92537	-1.85722	-1.55428	-1.45103	-1.28629	-1.17822
510	-2.9641	-2.8934	-2.5033	-2.44845	-2.30599	-2.01141	-1.92692	-1.86451	-1.55678	-1.44974	-1.28574	-1.17896
511	-2.95972	-2.90025	-2.50886	-2.44933	-2.30675	-2.0069	-1.92952	-1.865	-1.55571	-1.45264	-1.28601	-1.18019
512	-2.97441	-2.87715	-2.50793	-2.44061	-2.30296	-2.00746	-1.92796	-1.86793	-1.55428	-1.452	-1.28738	-1.18364
513	-2.99234	-2.87447	-2.51258	-2.43541	-2.30221	-2.00634	-1.92796	-1.86744	-1.55356	-1.45038	-1.28683	-1.18413
514	-2.99083	-2.87581	-2.52196	-2.44061	-2.29994	-2.0069	-1.9337	-1.86793	-1.54892	-1.45103	-1.28766	-1.18191
515	-2.98782	-2.88389	-2.50793	-2.44583	-2.29994	-2.00465	-1.93684	-1.86793	-1.55106	-1.45232	-1.28766	-1.18142
516	-2.97886	-2.89067	-2.51352	-2.43887	-2.30599	-1.99683	-1.93736	-1.86696	-1.55463	-1.45459	-1.28985	-1.18216
517	-2.99083	-2.89614	-2.51445	-2.43455	-2.30372	-2.00129	-1.93527	-1.87137	-1.55607	-1.45071	-1.29233	-1.18364
518	-3.00599	-2.8975	-2.51258	-2.42853	-2.30675	-2.00465	-1.93474	-1.8694	-1.55607	-1.44942	-1.29205	-1.18265
519	-2.9999	-2.89614	-2.5182	-2.43025	-2.31285	-2.00578	-1.93265	-1.87088	-1.55786	-1.44749	-1.29398	-1.18512
520	-2.98782	-2.89888	-2.50886	-2.43887	-2.30372	-2.0069	-1.93579	-1.86744	-1.55607	-1.44845	-1.29233	-1.18611
521	-2.96851	-2.89477	-2.507	-2.44061	-2.30296	-2.00634	-1.93057	-1.86842	-1.55463	-1.44942	-1.29591	-1.18537
522	-2.96118	-2.90025	-2.51072	-2.43197	-2.30221	-2.00634	-1.92952	-1.86744	-1.55249	-1.45103	-1.29619	-1.18463
523	-2.9539	-2.89888	-2.50515	-2.43111	-2.30448	-2.00803	-1.92381	-1.86891	-1.55178	-1.45071	-1.29757	-1.18512
524	-2.94956	-2.89477	-2.51352	-2.43714	-2.29919	-2.00578	-1.92692	-1.87137	-1.55285	-1.45297	-1.29619	-1.1876
525	-2.9539	-2.89614	-2.51632	-2.43111	-2.30524	-2.00634	-1.92589	-1.86354	-1.55356	-1.45038	-1.29619	-1.18586
526	-2.94523	-2.903	-2.50607	-2.42084	-2.30296	-2.00634	-1.93057	-1.86793	-1.55392	-1.44781	-1.29536	-1.18636
527	-2.9568	-2.90163	-2.50607	-2.42682	-2.30448	-2.01028	-1.9264	-1.86598	-1.5575	-1.44942	-1.2984	-1.18685
528	-2.9539	-2.9127	-2.507	-2.43025	-2.29919	-2.00972	-1.9264	-1.8694	-1.55535	-1.45006	-1.29674	-1.18809
529	-2.96118	-2.89888	-2.49961	-2.43369	-2.3007	-2.00803	-1.9264	-1.86891	-1.55678	-1.45006	-1.29563	-1.18884
530	-2.94811	-2.89888	-2.50422	-2.43369	-2.30296	-2.00859	-1.93527	-1.86256	-1.55714	-1.45006	-1.29563	-1.19058
531	-2.9395	-2.90025	-2.50793	-2.4234	-2.29093	-2.01538	-1.93474	-1.86159	-1.55607	-1.44974	-1.29563	-1.19132
532	-2.9395	-2.90438	-2.50886	-2.42169	-2.3007	-2.02164	-1.93684	-1.86159	-1.55499	-1.44781	-1.29536	-1.19257
533	-2.9338	-2.903	-2.51445	-2.41659	-2.29994	-2.02507	-1.94263	-1.86062	-1.55499	-1.44781	-1.29812	-1.19232
534	-2.93522	-2.903	-2.51632	-2.41152	-2.30675	-2.02679	-1.94421	-1.86013	-1.55678	-1.44684	-1.29729	-1.19457
535	-2.94811	-2.903	-2.52667	-2.40732	-2.31056	-2.02107	-1.94315	-1.86256	-1.55786	-1.44716	-1.30173	-1.19581
536	-2.94093	-2.91688	-2.52478	-2.40564	-2.31132	-2.02507	-1.94052	-1.86403	-1.55894	-1.45168	-1.30173	-1.19631
537	-2.93664	-2.93664	-2.52952	-2.40313	-2.31132	-2.02107	-1.93684	-1.85771	-1.56074	-1.45103	-1.30118	-1.19506
538	-2.94667	-2.9239	-2.52478	-2.40229	-2.31132	-2.02621	-1.94315	-1.86013	-1.55894	-1.45426	-1.30145	-1.19682
539	-2.94093	-2.92671	-2.52478	-2.39563	-2.30675	-2.02794	-1.94157	-1.85674	-1.56074	-1.45394	-1.30284	-1.19732
540	-2.94956	-2.91549	-2.51632	-2.3948	-2.30903	-2.02966	-1.9458	-1.85577	-1.55858	-1.45394	-1.30479	-1.19656
541	-2.96264	-2.91131	-2.51539	-2.40313	-2.30979	-2.0245	-1.94104	-1.85722	-1.55894	-1.45394	-1.30284	-1.19656
542	-2.96851	-2.89477	-2.50886	-2.40648	-2.30751	-2.02507	-1.94368	-1.85916	-1.55786	-1.45459	-1.30424	-1.19682
543	-2.96557	-2.89067	-2.52196	-2.41237	-2.30524	-2.02278	-1.94157	-1.85722	-1.5575	-1.45491	-1.30619	-1.19832
544	-2.96118	-2.88119	-2.50607	-2.4149	-2.30827	-2.02679	-1.93999	-1.8548	-1.56002	-1.45621	-1.30675	-1.19907
545	-2.95972	-2.87179	-2.50145	-2.41744	-2.31056	-2.03197	-1.93632	-1.85384	-1.56038	-1.45459	-1.3087	-1.20007
546	-2.9539	-2.86912	-2.50053	-2.41237	-2.31056	-2.03485	-1.93947	-1.85432	-1.56254	-1.45523	-1.3101	-1.20058
547	-2.96264	-2.86646	-2.507	-2.41659	-2.31437	-2.03197	-1.93632	-1.85625	-1.5611	-1.45523	-1.30786	-1.20183
548	-2.96118	-2.84934	-2.50145	-2.42254	-2.31974	-2.02966	-1.9337	-1.85674	-1.56362	-1.45685	-1.30842	-1.2041
549	-2.96557	-2.83894	-2.49869	-2.4234	-2.32128	-2.03081	-1.93109	-1.85965	-1.55966	-1.45491	-1.30926	-1.2041
550	-2.97145	-2.84803	-2.48771	-2.42682	-2.31974	-2.02794	-1.93004	-1.86013	-1.55822	-1.45621	-1.30898	-1.2041
551	-2.96264	-2.84934	-2.49044	-2.42169	-2.31361	-2.03024	-1.93422	-1.85771	-1.5611	-1.45588	-1.3101	-1.20435
552	-2.96557	-2.86116	-2.48953	-2.41659	-2.30827	-2.03081	-1.93265	-1.86208	-1.56254	-1.45621	-1.31123	-1.20359
553	-2.97293	-2.86381	-2.48046	-2.4149	-2.30903	-2.03024	-1.93109	-1.86013	-1.56435	-1.45848	-1.31207	-1.20435
554	-2.96264	-2.86514	-2.48771	-2.41152	-2.31208	-2.0245	-1.93057	-1.85965	-1.56507	-1.45653	-1.31179	-1.20586
555	-2.96557	-2.86514	-2.48589	-2.4149	-2.31056	-2.02278	-1.92744	-1.86013	-1.5629	-1.45815	-1.31291	-1.20789
556	-2.96264	-2.86912	-2.48226	-2.41237	-2.30145	-2.02507	-1.93213	-1.86354	-1.56579	-1.45848	-1.31347	-1.20763
557	-2.95245	-2.87179	-2.47057	-2.41914	-2.30145	-2.0245	-1.93213	-1.86354	-1.56507	-1.45685	-1.31347	-1.20839
558	-2.95245	-2.87447	-2.47865	-2.41744	-2.30372	-2.02736	-1.93265	-1.86208	-1.56218	-1.46076	-1.31291	-1.20713
559	-2.95245	-2.86514	-2.47865	-2.42254	-2.30296	-2.0245	-1.9337	-1.86208	-1.56652	-1.46174	-1.31347	-1.20839
560	-2.95535	-2.86248	-2.47865	-2.41829	-2.31056	-2.02507	-1.93265	-1.8611	-1.56398	-1.46043	-1.31347	-1.20713
561	-2.94956	-2.85457	-2.47685	-2.41914	-2.30599	-2.02164	-1.93161	-1.86062	-1.56905	-1.46043	-1.31179	-1.20738
562	-2.94956	-2.84803	-2.47236	-2.41744	-2.30751	-2.02164	-1.9337	-1.86305	-1.56833	-1.45978	-1.31601	-1.20713
563	-2.95535	-2.85984	-2.46789	-2.41152	-2.31056	-2.01936	-1.9337	-1.86256	-1.57087	-1.46239	-1.3146	-1.20662
564	-2.951	-2.8572	-2.46611	-2.40648	-2.31361	-2.01879	-1.93632	-1.86013	-1.57269	-1.46598	-1.31347	-1.20713
565	-2.94093	-2.85852	-2.467	-2.40146	-2.32051	-2.01936	-1.92952	-1.85819	-1.57124	-1.46337	-1.31657	-1.20789
566	-2.92813	-2.86912	-2.467	-2.40062	-2.32128	-2.01822	-1.93004	-1.86062	-1.57342	-1.4673	-1.31742	-1.20839
567	-2.9239	-2.86779	-2.46078	-2.40146	-2.31974	-2.01708	-1.93109	-1.86159	-1.57306	-1.46402	-1.31572	-1.20839
568	-2.9438	-2.87447	-2.44845	-2.40146	-2.31974	-2.01141	-1.92952	-1.85722	-1.57561	-1.46402	-1.31544	-1.21017
569	-2.9438	-2.87313	-2.44583	-2.40146	-2.31591	-2.01594	-1.93213	-1.86013	-1.57306	-1.46598	-1.31657	-1.21169
570	-2.94093	-2.88254	-2.44583	-2.40313	-2.31898	-2.01481	-1.92537	-1.85916	-1.57379	-1.46206	-1.31488	-1.21372
571	-2.951	-2.86912	-2.45108	-2.41152	-2.31208	-2.01198	-1.92381	-1.86305	-1.57342	-1.46435	-1.31742	-1.21525
572	-2.951	-2.87313	-2.46789	-2.41152	-2.31974	-2.01198	-1.9264	-1.86403	-1.57415	-1.46795	-1.31714	-1.21423
573	-2.9568	-2.87046	-2.47595	-2.41406	-2.31821	-2.01198	-1.92485	-1.86159	-1.57306	-1.47025	-1.31657	-1.21551
574	-2.94956	-2.87581	-2.47505	-2.41406	-2.31744	-2.01538	-1.92744	-1.86305	-1.57051	-1.46894	-1.31544	-1.21729
575	-2.9539	-2.87715	-2.47325	-2.42084	-2.31974	-2.01538	-1.92692	-1.865	-1.56869	-1.46894	-1.31855	-1.21576
576	-2.95826	-2.87715	-2.47505	-2.43025	-2.32824	-2.01424	-1.9264	-1.86354	-1.57269	-1.46959	-1.3177	-1.21653
577	-2.97589	-2.87581	-2.47865	-2.42682	-2.3236	-2.01481	-1.93057	-1.85819	-1.57087	-1.47256	-1.31826	-1.21755
578	-2.97738	-2.86912	-2.47775	-2.42596	-2.32051	-2.01708	-1.92952	-1.85868	-1.56652	-1.47256	-1.31968	-1.2178
579	-2.96851	-2.87179	-2.47685	-2.42254	-2.31591	-2.01538	-1.9264	-1.85965	-1.56724	-1.47058	-1.31996	-1.22088
580	-2.9568	-2.88389	-2.46433	-2.42425	-2.31821	-2.01651	-1.92589	-1.85916	-1.56869	-1.46861	-1.32109	-1.22165
581	-2.9438	-2.87715	-2.45901	-2.41659	-2.32283	-2.02164	-1.92329	-1.86013	-1.56688	-1.46927	-1.31996	-1.22216
582	-2.94811	-2.88119	-2.46522	-2.41744	-2.31591	-2.01936	-1.92226	-1.85674	-1.56615	-1.46927	-1.32251	-1.22524
583	-2.94811	-2.88796	-2.46789	-2.41744	-2.31667	-2.01822	-1.92589	-1.85868	-1.56652	-1.47322	-1.32365	-1.22319
584	-2.9438	-2.87715	-2.47685	-2.41659	-2.31898	-2.01651	-1.92537	-1.85868	-1.56724	-1.4719	-1.32478	-1.22524
585	-2.93664	-2.88389	-2.48317	-2.40396	-2.32051	-2.0205	-1.92796	-1.86013	-1.56942	-1.47355	-1.32621	-1.22524
586	-2.93664	-2.88389	-2.48226	-2.40313	-2.32283	-2.01765	-1.92589	-1.86305	-1.57124	-1.47454	-1.32564	-1.2255
587	-2.93664	-2.88796	-2.48862	-2.40229	-2.32747	-2.01822	-1.92744	-1.86354	-1.57051	-1.47355	-1.32649	-1.22602
588	-2.94811	-2.87581	-2.49501	-2.41406	-2.32437	-2.01936	-1.93004	-1.86305	-1.57598	-1.47157	-1.3282	-1.22602
589	-2.951	-2.87715	-2.49227	-2.41829	-2.3236	-2.01822	-1.93004	-1.86451	-1.57488	-1.47256	-1.32849	-1.22499
590	-2.9539	-2.86248	-2.49044	-2.41406	-2.32514	-2.01708	-1.9264	-1.8694	-1.57415	-1.47388	-1.3302	-1.22756
591	-2.9568	-2.87447	-2.48862	-2.41406	-2.32592	-2.01993	-1.92381	-1.87088	-1.57306	-1.47388	-1.32963	-1.23015
592	-2.96264	-2.87313	-2.48498	-2.41152	-2.32283	-2.01538	-1.92174	-1.87088	-1.57415	-1.47586	-1.32992	-1.2286
593	-2.96704	-2.87447	-2.48589	-2.41406	-2.32592	-2.01368	-1.92381	-1.87137	-1.57488	-1.47553	-1.32792	-1.23092
594	-2.9641	-2.86514	-2.48771	-2.41237	-2.32902	-2.00915	-1.92433	-1.87235	-1.57415	-1.4752	-1.32906	-1.23404
595	-2.9641	-2.86779	-2.48953	-2.4149	-2.32747	-2.01141	-1.92485	-1.86793	-1.57014	-1.47718	-1.32735	-1.23534
596	-2.96264	-2.86646	-2.49044	-2.41914	-2.3236	-2.01085	-1.92796	-1.86598	-1.57124	-1.4752	-1.32678	-1.23508
597	-2.9641	-2.86514	-2.49135	-2.4149	-2.32051	-2.00915	-1.9264	-1.86744	-1.57233	-1.47851	-1.32422	-1.2356
598	-2.95972	-2.86779	-2.50145	-2.41152	-2.31437	-2.00915	-1.9264	-1.865	-1.57488	-1.47553	-1.32478	-1.23352
599	-2.9438	-2.86779	-2.50145	-2.41659	-2.31591	-2.00578	-1.92848	-1.86549	-1.57415	-1.4752	-1.32735	-1.23378
600	-2.9438	-2.86912	-2.49135	-2.41068	-2.31591	-2.0069	-1.93057	-1.87039	-1.57342	-1.47851	-1.33049	-1.23196
601	-2.93522	-2.87179	-2.48771	-2.41321	-2.31667	-2.00634	-1.92796	-1.87235	-1.57379	-1.47685	-1.33135	-1.23352
602	-2.9253	-2.86779	-2.48589	-2.41406	-2.31591	-2.00859	-1.92952	-1.87235	-1.57671	-1.47751	-1.32963	-1.2343
603	-2.92813	-2.85326	-2.48046	-2.41321	-2.31898	-2.01028	-1.93057	-1.86696	-1.57561	-1.47619	-1.3302	-1.23482
604	-2.9338	-2.85457	-2.48317	-2.41659	-2.31821	-2.01141	-1.93161	-1.86793	-1.57598	-1.47851	-1.3302	-1.23664
605	-2.9395	-2.85852	-2.48408	-2.41829	-2.32669	-2.01368	-1.93684	-1.86744	-1.57124	-1.47884	-1.33192	-1.23456
606	-2.94236	-2.86912	-2.48589	-2.41744	-2.3298	-2.01254	-1.93317	-1.86989	-1.57342	-1.47917	-1.33221	-1.23508
607	-2.9338	-2.86646	-2.47865	-2.42254	-2.32206	-2.01311	-1.93161	-1.86793	-1.57415	-1.47917	-1.33221	-1.23638
608	-2.93522	-2.86116	-2.47775	-2.43025	-2.32128	-2.01028	-1.93004	-1.86208	-1.57306	-1.47751	-1.33192	-1.23612
609	-2.94093	-2.85852	-2.47775	-2.42511	-2.31974	-2.01028	-1.93527	-1.86598	-1.57561	-1.47917	-1.33192	-1.23716
610	-2.94667	-2.85984	-2.48046	-2.41829	-2.32747	-2.01028	-1.93632	-1.8694	-1.57488	-1.47917	-1.33135	-1.23586
611	-2.9438	-2.87447	-2.48589	-2.41575	-2.32592	-2.00746	-1.93109	-1.86696	-1.57525	-1.47818	-1.33106	-1.23742
612	-2.94093	-2.87715	-2.47955	-2.4149	-2.32206	-2.00915	-1.93109	-1.87088	-1.57634	-1.4795	-1.32906	-1.23898
613	-2.94667	-2.88119	-2.47955	-2.41659	-2.32051	-2.01028	-1.93057	-1.8694	-1.57488	-1.47785	-1.32906	-1.23977
614	-2.94236	-2.8785	-2.48771	-2.41152	-2.3236	-2.01198	-1.93057	-1.86598	-1.57598	-1.47751	-1.33078	-1.24107
615	-2.951	-2.87581	-2.48953	-2.41237	-2.32747	-2.01198	-1.93579	-1.87039	-1.58037	-1.47718	-1.33192	-1.2416
616	-2.95535	-2.87581	-2.48862	-2.40564	-2.32902	-2.00746	-1.93894	-1.86891	-1.57927	-1.4795	-1.33249	-1.2416
617	-2.95535	-2.87581	-2.4941	-2.39979	-2.33135	-2.00634	-1.93579	-1.86842	-1.58111	-1.48117	-1.33049	-1.23951
618	-2.9539	-2.87313	-2.49777	-2.40313	-2.33135	-2.00578	-1.93422	-1.86696	-1.58111	-1.48117	-1.33221	-1.24003
619	-2.9438	-2.88119	-2.48862	-2.40732	-2.33291	-2.00746	-1.9337	-1.86696	-1.58332	-1.4815	-1.33393	-1.23898
620	-2.94811	-2.8866	-2.49044	-2.39895	-2.33057	-2.00465	-1.93579	-1.86549	-1.58148	-1.48283	-1.33192	-1.23898
621	-2.94811	-2.8866	-2.48862	-2.40062	-2.33603	-2.00465	-1.93213	-1.86451	-1.57817	-1.47984	-1.33049	-1.24055
622	-2.93664	-2.88931	-2.47865	-2.4048	-2.32824	-2.00073	-1.93004	-1.86354	-1.57671	-1.48183	-1.33192	-1.24186
623	-2.92671	-2.8975	-2.46967	-2.4048	-2.33291	-2.00073	-1.9337	-1.86696	-1.57525	-1.4825	-1.33364	-1.24264
624	-2.94523	-2.88119	-2.48589	-2.39563	-2.33213	-2.00241	-1.93684	-1.86549	-1.57671	-1.4845	-1.33393	-1.24186
625	-2.94093	-2.87581	-2.49135	-2.39895	-2.32669	-2.00297	-1.93947	-1.86842	-1.57964	-1.48183	-1.33364	-1.24134
626	-2.94093	-2.8785	-2.48771	-2.39729	-2.32437	-2.00129	-1.93684	-1.86989	-1.57817	-1.48183	-1.33594	-1.24134
627	-2.9338	-2.87313	-2.49501	-2.39895	-2.32283	-1.99961	-1.93265	-1.87039	-1.57854	-1.48416	-1.3345	-1.2416
628	-2.9338	-2.86646	-2.49501	-2.39979	-2.31591	-2.00073	-1.9337	-1.86891	-1.57817	-1.4865	-1.33393	-1.245
629	-2.92813	-2.85984	-2.49135	-2.3948	-2.32283	-2.00297	-1.93161	-1.8694	-1.58295	-1.48884	-1.33479	-1.24369
630	-2.92813	-2.86248	-2.4941	-2.3948	-2.3298	-2.00803	-1.93004	-1.86793	-1.58332	-1.48884	-1.3368	-1.24186
631	-2.91409	-2.85852	-2.50053	-2.39729	-2.32514	-2.00409	-1.92485	-1.86793	-1.58479	-1.49019	-1.33709	-1.24186
632	-2.9239	-2.85852	-2.5033	-2.40146	-2.33057	-2.00409	-1.92433	-1.87039	-1.58553	-1.49388	-1.33508	-1.24422
633	-2.93807	-2.85589	-2.50607	-2.40564	-2.32902	-2.00017	-1.92537	-1.86549	-1.58405	-1.49456	-1.33479	-1.24395
634	-2.9395	-2.86514	-2.507	-2.40648	-2.33135	-2.0069	-1.92589	-1.86256	-1.58775	-1.49388	-1.33651	-1.24369
635	-2.92954	-2.86646	-2.50793	-2.41237	-2.3236	-2.00129	-1.92952	-1.86013	-1.59071	-1.49287	-1.33651	-1.24474
636	-2.93096	-2.85457	-2.50053	-2.40816	-2.32283	-1.99906	-1.93789	-1.85819	-1.58923	-1.49287	-1.33824	-1.24395
637	-2.94236	-2.84803	-2.49501	-2.41068	-2.32283	-1.99738	-1.93474	-1.85965	-1.58812	-1.49119	-1.33997	-1.24474
638	-2.93807	-2.85984	-2.48953	-2.41152	-2.32902	-1.99683	-1.93004	-1.85819	-1.58405	-1.48951	-1.3394	-1.24632
639	-2.93096	-2.85589	-2.49135	-2.40816	-2.33603	-1.99293	-1.92952	-1.85819	-1.58516	-1.49321	-1.33911	-1.24684
640	-2.94093	-2.85457	-2.49227	-2.41659	-2.32747	-1.99516	-1.93109	-1.85722	-1.58627	-1.49489	-1.34171	-1.24737
641	-2.94093	-2.86514	-2.49593	-2.42084	-2.33057	-1.99738	-1.93004	-1.85868	-1.58295	-1.49658	-1.34373	-1.24711
642	-2.9395	-2.86381	-2.4941	-2.42084	-2.34388	-1.99627	-1.92848	-1.86451	-1.58221	-1.49489	-1.34489	-1.24869
643	-2.9395	-2.8572	-2.47415	-2.41744	-2.34388	-1.99738	-1.9264	-1.86305	-1.58111	-1.49287	-1.34402	-1.24895
644	-2.93807	-2.85457	-2.47595	-2.42767	-2.33291	-2.00353	-1.92329	-1.86598	-1.58001	-1.49355	-1.34519	-1.24763
645	-2.9395	-2.85195	-2.47595	-2.42084	-2.3376	-2.00017	-1.92744	-1.86744	-1.58074	-1.49456	-1.34664	-1.24763
646	-2.9338	-2.84803	-2.48498	-2.42511	-2.33995	-1.99961	-1.92433	-1.865	-1.57964	-1.49591	-1.34664	-1.24842
647	-2.91968	-2.86646	-2.48953	-2.43111	-2.3423	-2.00129	-1.92381	-1.86305	-1.58258	-1.49422	-1.34577	-1.24948
648	-2.93238	-2.86116	-2.48953	-2.43628	-2.34309	-2.00185	-1.92537	-1.86159	-1.58184	-1.49456	-1.34722	-1.24948
649	-2.93238	-2.86248	-2.49044	-2.43455	-2.33681	-2.00409	-1.929	-1.86013	-1.58037	-1.49355	-1.34693	-1.24948
650	-2.92813	-2.86779	-2.49685	-2.43111	-2.3376	-2.00353	-1.93109	-1.86403	-1.58405	-1.4922	-1.34984	-1.25291
651	-2.93238	-2.86116	-2.49593	-2.42853	-2.32824	-2.00521	-1.92952	-1.86696	-1.58258	-1.49422	-1.34926	-1.2508
652	-2.93096	-2.8572	-2.49135	-2.42767	-2.31821	-2.00241	-1.93265	-1.86403	-1.58553	-1.49355	-1.35013	-1.25027
653	-2.93238	-2.85457	-2.49135	-2.42939	-2.31744	-2.00353	-1.93265	-1.86842	-1.58701	-1.49422	-1.35101	-1.25318
654	-2.92108	-2.84673	-2.48771	-2.42682	-2.31208	-1.99627	-1.93057	-1.86696	-1.58738	-1.49254	-1.35101	-1.25133
655	-2.9239	-2.84673	-2.49227	-2.42853	-2.31132	-1.99293	-1.93422	-1.86793	-1.58627	-1.49119	-1.35072	-1.25106
656	-2.92108	-2.84282	-2.49869	-2.42511	-2.31667	-1.99349	-1.93422	-1.87186	-1.58812	-1.49254	-1.35276	-1.25159
657	-2.92813	-2.84153	-2.49685	-2.4234	-2.31361	-1.99072	-1.93317	-1.86989	-1.58664	-1.48884	-1.35481	-1.25159
658	-2.92954	-2.83507	-2.4941	-2.42511	-2.31437	-1.98851	-1.93736	-1.87235	-1.58849	-1.48684	-1.35628	-1.25318
659	-2.91828	-2.83121	-2.49685	-2.42511	-2.31744	-1.99016	-1.93947	-1.87481	-1.58775	-1.4865	-1.35452	-1.25556
660	-2.91688	-2.82993	-2.49318	-2.41829	-2.31974	-1.9946	-1.93684	-1.87777	-1.59071	-1.48617	-1.35716	-1.25477
661	-2.91549	-2.82609	-2.49318	-2.40732	-2.32128	-1.99016	-1.93684	-1.87876	-1.59257	-1.4875	-1.35775	-1.25291
662	-2.91688	-2.82993	-2.49318	-2.409	-2.32206	-1.99627	-1.93527	-1.87629	-1.58923	-1.4845	-1.35922	-1.25636
663	-2.91131	-2.83378	-2.49961	-2.40229	-2.31898	-1.99627	-1.9337	-1.87531	-1.59443	-1.48483	-1.35863	-1.25477
664	-2.91549	-2.84023	-2.5033	-2.40146	-2.31974	-1.99349	-1.93684	-1.8758	-1.59182	-1.48483	-1.35863	-1.2553
665	-2.93664	-2.83121	-2.50145	-2.40313	-2.31514	-1.99016	-1.93213	-1.87235	-1.59145	-1.48684	-1.35863	-1.25556
666	-2.93522	-2.83507	-2.50515	-2.4048	-2.31821	-1.99127	-1.93057	-1.87383	-1.59182	-1.48951	-1.35981	-1.2561
667	-2.92671	-2.84542	-2.5033	-2.41152	-2.31974	-1.98575	-1.93109	-1.88075	-1.59145	-1.49019	-1.35922	-1.25716
668	-2.92671	-2.84412	-2.50145	-2.4149	-2.31821	-1.98906	-1.93474	-1.87679	-1.59182	-1.48918	-1.35657	-1.25769
669	-2.92249	-2.84542	-2.49593	-2.41321	-2.31667	-1.98465	-1.93161	-1.87975	-1.5922	-1.48817	-1.35745	-1.25716
670	-2.92813	-2.84803	-2.49318	-2.41575	-2.31974	-1.9874	-1.93057	-1.87481	-1.59071	-1.48951	-1.35833	-1.26035
671	-2.9438	-2.84542	-2.50053	-2.4149	-2.31514	-1.98575	-1.93265	-1.87333	-1.59071	-1.48918	-1.35598	-1.26009
672	-2.93238	-2.84934	-2.50515	-2.42682	-2.31437	-1.98795	-1.93109	-1.8758	-1.59108	-1.48817	-1.35569	-1.26302
673	-2.92249	-2.85195	-2.51072	-2.42596	-2.31285	-1.9819	-1.93265	-1.88323	-1.59034	-1.48717	-1.35745	-1.26329
674	-2.92954	-2.86248	-2.51258	-2.43111	-2.30524	-1.9808	-1.93579	-1.88273	-1.5948	-1.48684	-1.35657	-1.26329
675	-2.9438	-2.85326	-2.507	-2.43025	-2.30827	-1.9841	-1.93527	-1.88671	-1.5948	-1.4845	-1.35657	-1.26436
676	-2.95245	-2.86116	-2.5229	-2.42084	-2.29994	-1.9841	-1.93265	-1.88622	-1.59406	-1.4845	-1.35686	-1.26785
677	-2.94523	-2.8572	-2.51258	-2.43111	-2.30599	-1.97971	-1.92744	-1.88323	-1.59517	-1.48583	-1.35804	-1.26785
678	-2.94236	-2.84934	-2.52007	-2.43111	-2.30751	-1.97861	-1.92589	-1.88572	-1.59779	-1.4845	-1.35716	-1.26839
679	-2.9395	-2.86646	-2.52007	-2.42682	-2.31285	-1.97697	-1.92537	-1.88273	-1.59891	-1.48416	-1.35804	-1.26812
680	-2.9438	-2.8572	-2.51632	-2.4234	-2.31437	-1.9737	-1.92796	-1.88075	-1.59966	-1.48383	-1.35922	-1.26946
681	-2.94236	-2.85064	-2.51352	-2.41659	-2.31667	-1.97153	-1.93422	-1.87876	-1.60153	-1.48516	-1.35951	-1.26865
682	-2.94811	-2.85064	-2.51352	-2.42084	-2.32283	-1.97479	-1.93004	-1.87777	-1.60266	-1.48216	-1.35833	-1.26812
683	-2.94093	-2.84934	-2.51072	-2.42596	-2.31591	-1.97861	-1.93317	-1.88075	-1.60491	-1.4845	-1.35863	-1.27189
684	-2.9438	-2.84673	-2.50053	-2.43197	-2.3298	-1.98575	-1.93265	-1.88223	-1.60115	-1.4845	-1.35716	-1.27027
685	-2.96118	-2.85195	-2.48953	-2.43369	-2.33213	-1.9874	-1.9337	-1.88323	-1.60341	-1.48383	-1.36216	-1.26865
686	-2.95245	-2.86779	-2.48589	-2.43541	-2.33447	-1.99349	-1.93161	-1.88522	-1.6083	-1.48283	-1.36246	-1.26946
687	-2.9539	-2.89067	-2.47685	-2.42853	-2.32669	-1.99683	-1.93841	-1.88025	-1.60868	-1.4855	-1.3601	-1.27108
688	-2.951	-2.88389	-2.47325	-2.43369	-2.32902	-1.99516	-1.93999	-1.88422	-1.60416	-1.4855	-1.36216	-1.27135
689	-2.9539	-2.8866	-2.47325	-2.43025	-2.32051	-1.9946	-1.93999	-1.88124	-1.60041	-1.48717	-1.36187	-1.27162
690	-2.96118	-2.88119	-2.47505	-2.43283	-2.31744	-1.99738	-1.93632	-1.88025	-1.59891	-1.49019	-1.36364	-1.27216
691	-2.96557	-2.87447	-2.47775	-2.42169	-2.32051	-1.99293	-1.93317	-1.87876	-1.60153	-1.48784	-1.36423	-1.27216
692	-2.9641	-2.86779	-2.47415	-2.4234	-2.33291	-1.99016	-1.93004	-1.88472	-1.59853	-1.4875	-1.36364	-1.27108
693	-2.97441	-2.85852	-2.47775	-2.42254	-2.3236	-1.98906	-1.93213	-1.88472	-1.59966	-1.48851	-1.36305	-1.27135
694	-2.97293	-2.86381	-2.49044	-2.41999	-2.32206	-1.98685	-1.93161	-1.88124	-1.59555	-1.4865	-1.36394	-1.27324
695	-2.96851	-2.8785	-2.49227	-2.42254	-2.31744	-1.98465	-1.92848	-1.87926	-1.59368	-1.48817	-1.36157	-1.27297
696	-2.9641	-2.86779	-2.49044	-2.41829	-2.32128	-1.98135	-1.92174	-1.87975	-1.59406	-1.4875	-1.36483	-1.27486
697	-2.95972	-2.85852	-2.48862	-2.41999	-2.32437	-1.98135	-1.92071	-1.88323	-1.59368	-1.48884	-1.36246	-1.27702
698	-2.95245	-2.85852	-2.49227	-2.42084	-2.32824	-1.98355	-1.92589	-1.88223	-1.59853	-1.48951	-1.36335	-1.27648
699	-2.95972	-2.85195	-2.4941	-2.41575	-2.32747	-1.9874	-1.92329	-1.88223	-1.59853	-1.49086	-1.36098	-1.27974
700	-2.96998	-2.84803	-2.49318	-2.41829	-2.33369	-1.98795	-1.91916	-1.88124	-1.59741	-1.49019	-1.36069	-1.27892
701	-2.97145	-2.84282	-2.48953	-2.42169	-2.33291	-1.99183	-1.92123	-1.87777	-1.59704	-1.49153	-1.36098	-1.2792
702	-2.9641	-2.83765	-2.49135	-2.41659	-2.33447	-1.98906	-1.92329	-1.88075	-1.59629	-1.49086	-1.36246	-1.27974
703	-2.98035	-2.85326	-2.48498	-2.40816	-2.34783	-1.9874	-1.9264	-1.88124	-1.59629	-1.48918	-1.36305	-1.28028
704	-2.98333	-2.83636	-2.47505	-2.4149	-2.34783	-1.98355	-1.92537	-1.87777	-1.59853	-1.49186	-1.36157	-1.27974
705	-2.98933	-2.83121	-2.48136	-2.42169	-2.34309	-1.9841	-1.92278	-1.87926	-1.59816	-1.49321	-1.36187	-1.27974
706	-2.97886	-2.82609	-2.48862	-2.42853	-2.34388	-1.98575	-1.92433	-1.87777	-1.59891	-1.49186	-1.36069	-1.28192
707	-2.97738	-2.82737	-2.48953	-2.42084	-2.34546	-1.98906	-1.92278	-1.87926	-1.59853	-1.49388	-1.36128	-1.28437
708	-2.99083	-2.82737	-2.48317	-2.41999	-2.3502	-1.98795	-1.92485	-1.88075	-1.59966	-1.49624	-1.36157	-1.28274
709	-2.9999	-2.8172	-2.48317	-2.41575	-2.36137	-1.98685	-1.92381	-1.88075	-1.59816	-1.49254	-1.36187	-1.28219
710	-3.00294	-2.82482	-2.4868	-2.41321	-2.36458	-1.99016	-1.93161	-1.88025	-1.59704	-1.49119	-1.36098	-1.28246
711	-3.00905	-2.84023	-2.49318	-2.41575	-2.36619	-1.99571	-1.93109	-1.88075	-1.60041	-1.49186	-1.36216	-1.28246
712	-3.01366	-2.84153	-2.50237	-2.41829	-2.36861	-1.99738	-1.93265	-1.88075	-1.59966	-1.49119	-1.36039	-1.28355
713	-3.01984	-2.83507	-2.5033	-2.43111	-2.36539	-1.99794	-1.9337	-1.88223	-1.60378	-1.48951	-1.35892	-1.28547
714	-3.01829	-2.83636	-2.50515	-2.42169	-2.36137	-2.00017	-1.93947	-1.88223	-1.60153	-1.49254	-1.35951	-1.28519
715	-3.01212	-2.82482	-2.49961	-2.41575	-2.35737	-2.00521	-1.93527	-1.88971	-1.60303	-1.4922	-1.35833	-1.28547
716	-3.00142	-2.82865	-2.50145	-2.41659	-2.35657	-2.00803	-1.93213	-1.88971	-1.60341	-1.49287	-1.35981	-1.2841
717	-2.9999	-2.85326	-2.49044	-2.41999	-2.35897	-1.99906	-1.9337	-1.88622	-1.60228	-1.49153	-1.36128	-1.28246
718	-2.98035	-2.86381	-2.4941	-2.42596	-2.367	-1.99906	-1.93579	-1.88921	-1.60303	-1.49321	-1.36039	-1.28465
719	-2.96851	-2.85852	-2.49227	-2.42425	-2.37266	-1.99627	-1.93632	-1.89021	-1.60228	-1.48985	-1.36128	-1.28465
720	-2.96851	-2.84673	-2.49227	-2.42596	-2.37023	-1.99238	-1.929	-1.89021	-1.60303	-1.49153	-1.36157	-1.28519
721	-2.96704	-2.83636	-2.48862	-2.4234	-2.36942	-1.99349	-1.92848	-1.88871	-1.60041	-1.49287	-1.36216	-1.28492
722	-2.98035	-2.81593	-2.49227	-2.41744	-2.37104	-1.98906	-1.92744	-1.88671	-1.60115	-1.49186	-1.36216	-1.2882
723	-2.98483	-2.8172	-2.49685	-2.42425	-2.3678	-1.99127	-1.91865	-1.88273	-1.6019	-1.49489	-1.36069	-1.28711
724	-2.98483	-2.82354	-2.48953	-2.43197	-2.36137	-1.99293	-1.91968	-1.87926	-1.60303	-1.49861	-1.36246	-1.2893
725	-2.98035	-2.821	-2.48862	-2.42682	-2.35817	-1.99183	-1.92381	-1.87827	-1.60793	-1.4976	-1.36335	-1.28958
726	-2.98782	-2.80588	-2.49044	-2.42511	-2.35977	-1.99404	-1.91916	-1.87926	-1.60604	-1.49557	-1.36335	-1.28875
727	-2.98782	-2.80964	-2.49869	-2.42682	-2.35657	-1.99627	-1.92123	-1.87975	-1.60341	-1.4976	-1.36779	-1.29013
728	-2.99083	-2.80838	-2.50422	-2.42939	-2.35657	-1.99349	-1.92071	-1.87926	-1.60566	-1.49658	-1.36987	-1.2904
729	-2.98035	-2.81467	-2.50793	-2.42853	-2.35418	-1.99293	-1.92123	-1.87629	-1.60604	-1.49861	-1.36868	-1.29205
730	-2.98933	-2.81341	-2.50979	-2.43369	-2.35817	-1.99627	-1.92174	-1.87827	-1.60378	-1.50166	-1.37047	-1.29343
731	-2.99234	-2.80964	-2.50515	-2.43197	-2.36217	-1.99127	-1.91968	-1.87827	-1.60378	-1.49929	-1.36987	-1.29233
732	-2.97738	-2.81467	-2.507	-2.43197	-2.36861	-1.9841	-1.91813	-1.8758	-1.60303	-1.50064	-1.36987	-1.29398
733	-2.97293	-2.81215	-2.50145	-2.43541	-2.36378	-1.9874	-1.92174	-1.87777	-1.60115	-1.5003	-1.37106	-1.29315
734	-2.98632	-2.82354	-2.50053	-2.43197	-2.36057	-1.9863	-1.92071	-1.87679	-1.60041	-1.50098	-1.36987	-1.29067
735	-2.98035	-2.83636	-2.49685	-2.43283	-2.36861	-1.98465	-1.91556	-1.87284	-1.60266	-1.50166	-1.37166	-1.28958
736	-2.97589	-2.82737	-2.49777	-2.42511	-2.36861	-1.9874	-1.91249	-1.8758	-1.59966	-1.502	-1.37017	-1.29095
737	-2.97589	-2.83894	-2.48953	-2.42853	-2.37591	-1.98575	-1.913	-1.87728	-1.60266	-1.50336	-1.37375	-1.29233
738	-2.97886	-2.83765	-2.49135	-2.42169	-2.37185	-1.9863	-1.91095	-1.87531	-1.60303	-1.50268	-1.37285	-1.29205
739	-2.95972	-2.83507	-2.49869	-2.41999	-2.37591	-1.98851	-1.91968	-1.8758	-1.60153	-1.50506	-1.37315	-1.29233
740	-2.9568	-2.82865	-2.50607	-2.4149	-2.37023	-1.98961	-1.91608	-1.87531	-1.60266	-1.50234	-1.37464	-1.29453
741	-2.94956	-2.82609	-2.507	-2.42084	-2.37266	-1.99072	-1.91146	-1.87975	-1.60228	-1.50098	-1.37524	-1.29453
742	-2.94236	-2.83378	-2.5033	-2.41829	-2.36619	-1.99016	-1.91402	-1.87975	-1.59853	-1.49895	-1.37764	-1.29646
743	-2.95535	-2.84023	-2.49593	-2.41237	-2.37104	-1.98851	-1.9084	-1.88075	-1.60041	-1.49624	-1.37794	-1.29591
744	-2.96998	-2.84153	-2.49135	-2.41068	-2.37266	-1.98795	-1.91249	-1.88124	-1.60454	-1.49692	-1.37794	-1.29563
745	-2.98333	-2.84673	-2.49044	-2.40816	-2.37672	-1.9946	-1.91454	-1.88373	-1.60378	-1.49895	-1.37974	-1.29757
746	-2.98933	-2.83507	-2.48862	-2.4048	-2.37428	-1.99571	-1.91197	-1.88025	-1.60153	-1.50132	-1.38034	-1.29785
747	-2.99384	-2.82227	-2.48862	-2.40984	-2.37023	-1.99072	-1.91454	-1.8758	-1.60228	-1.5037	-1.37614	-1.29896
748	-2.98632	-2.81846	-2.48862	-2.4149	-2.36378	-1.99127	-1.91556	-1.88075	-1.59966	-1.50472	-1.37734	-1.2984
749	-3.00142	-2.81089	-2.48498	-2.41744	-2.36539	-1.9985	-1.91608	-1.87827	-1.6019	-1.50234	-1.37674	-1.29729
750	-2.99838	-2.81846	-2.49227	-2.41575	-2.35977	-1.99627	-1.91813	-1.87827	-1.60003	-1.50268	-1.37794	-1.29896
751	-3.00447	-2.821	-2.49685	-2.41321	-2.36378	-1.99127	-1.91454	-1.87827	-1.59928	-1.50574	-1.37674	-1.29923
752	-2.99687	-2.81467	-2.49318	-2.41321	-2.36297	-1.9863	-1.91197	-1.87629	-1.60228	-1.50642	-1.37614	-1.29757
753	-2.9999	-2.81973	-2.49135	-2.409	-2.36057	-1.9852	-1.91146	-1.87876	-1.60041	-1.50745	-1.37554	-1.29646
754	-2.9999	-2.80463	-2.49227	-2.39895	-2.36217	-1.98245	-1.90585	-1.88273	-1.60003	-1.51018	-1.37674	-1.29729
755	-2.98035	-2.80838	-2.4941	-2.39397	-2.36458	-1.98465	-1.91146	-1.87926	-1.59629	-1.51224	-1.37944	-1.29785
756	-2.97441	-2.81215	-2.49501	-2.38819	-2.36378	-1.9819	-1.91249	-1.87926	-1.5948	-1.50984	-1.37824	-1.29702
757	-2.97293	-2.81846	-2.49501	-2.38901	-2.36861	-1.9819	-1.91197	-1.88373	-1.59592	-1.51053	-1.37944	-1.29702
758	-2.97738	-2.81089	-2.49593	-2.38326	-2.36458	-1.9852	-1.91249	-1.88174	-1.59741	-1.5119	-1.38064	-1.29868
759	-2.97738	-2.80838	-2.4941	-2.38572	-2.3678	-1.98575	-1.91351	-1.87728	-1.59667	-1.51018	-1.38094	-1.3009
760	-2.98632	-2.81973	-2.49593	-2.39149	-2.36057	-1.98685	-1.91095	-1.87629	-1.59966	-1.50984	-1.38094	-1.30173
761	-2.98333	-2.82993	-2.50145	-2.38901	-2.35338	-1.9863	-1.90738	-1.87531	-1.60153	-1.51053	-1.38094	-1.30396
762	-2.98483	-2.82865	-2.48136	-2.38244	-2.34783	-1.98906	-1.91146	-1.87333	-1.59853	-1.51258	-1.38214	-1.30118
763	-2.98333	-2.81593	-2.48589	-2.39066	-2.35259	-1.9863	-1.91146	-1.87137	-1.59741	-1.5119	-1.38124	-1.30201
764	-2.98483	-2.82354	-2.48771	-2.3948	-2.351	-1.9852	-1.91146	-1.87137	-1.60078	-1.51258	-1.38486	-1.30284
765	-2.98632	-2.81467	-2.47685	-2.40062	-2.35577	-1.9874	-1.91146	-1.87284	-1.59966	-1.51533	-1.38546	-1.30451
766	-2.99083	-2.81973	-2.47595	-2.4048	-2.34704	-1.98575	-1.91095	-1.87186	-1.59592	-1.51533	-1.38607	-1.30451
767	-2.98782	-2.81846	-2.47325	-2.39895	-2.34704	-1.98685	-1.90891	-1.87333	-1.59555	-1.51636	-1.38637	-1.30591
768	-2.98782	-2.82227	-2.45548	-2.40229	-2.34388	-1.99016	-1.90738	-1.87481	-1.59741	-1.51705	-1.38667	-1.30201
769	-2.97738	-2.82609	-2.45724	-2.40564	-2.34704	-1.98906	-1.90687	-1.87186	-1.59368	-1.51568	-1.38607	-1.30368
770	-2.97886	-2.82609	-2.45724	-2.40396	-2.35657	-1.98795	-1.90993	-1.87284	-1.59517	-1.51671	-1.38788	-1.30368
771	-2.9641	-2.84153	-2.45636	-2.40229	-2.35418	-1.98851	-1.90993	-1.87186	-1.59853	-1.51568	-1.39031	-1.30451
772	-2.97441	-2.84673	-2.45548	-2.39979	-2.34862	-1.98465	-1.90738	-1.8758	-1.59667	-1.51396	-1.39153	-1.30424
773	-2.95826	-2.83121	-2.45548	-2.40564	-2.34783	-1.98575	-1.91095	-1.87827	-1.59629	-1.51361	-1.39274	-1.30479
774	-2.95972	-2.82737	-2.44758	-2.40396	-2.34152	-1.98575	-1.90738	-1.87728	-1.59443	-1.5143	-1.39183	-1.30173
775	-2.96118	-2.82482	-2.45372	-2.41321	-2.3376	-1.9819	-1.90738	-1.87679	-1.59443	-1.51843	-1.39427	-1.30256
776	-2.9568	-2.81593	-2.46344	-2.41237	-2.34625	-1.98575	-1.91146	-1.87876	-1.59592	-1.51671	-1.39427	-1.30284
777	-2.951	-2.81341	-2.46967	-2.40816	-2.34309	-1.97861	-1.91505	-1.88174	-1.59294	-1.51878	-1.39793	-1.30424
778	-2.95535	-2.80463	-2.47415	-2.41659	-2.35179	-1.9737	-1.91351	-1.8758	-1.59294	-1.51912	-1.39762	-1.30284
779	-2.9568	-2.7984	-2.47146	-2.41237	-2.35259	-1.97425	-1.91197	-1.87629	-1.59406	-1.52051	-1.39732	-1.30229
780	-2.9539	-2.79964	-2.46522	-2.41321	-2.35497	-1.98026	-1.91402	-1.88075	-1.59294	-1.52085	-1.39824	-1.30424
781	-2.9641	-2.79716	-2.46344	-2.41321	-2.35418	-1.97861	-1.91351	-1.88223	-1.59034	-1.52224	-1.39977	-1.30451
782	-2.96851	-2.80213	-2.46255	-2.41999	-2.3502	-1.98135	-1.90738	-1.88223	-1.59108	-1.5212	-1.40008	-1.30396
783	-2.96557	-2.80338	-2.47146	-2.42084	-2.34941	-1.9819	-1.9084	-1.87975	-1.5922	-1.51774	-1.39916	-1.30284
784	-2.9539	-2.80838	-2.47236	-2.41914	-2.35179	-1.9863	-1.91044	-1.87926	-1.59071	-1.51947	-1.39946	-1.3034
785	-2.95972	-2.80463	-2.47415	-2.41829	-2.35897	-1.99404	-1.91505	-1.87679	-1.58997	-1.51981	-1.39916	-1.30396
786	-2.96557	-2.80463	-2.46878	-2.42254	-2.35577	-1.99238	-1.9171	-1.87629	-1.58738	-1.51843	-1.39916	-1.30396
787	-2.96118	-2.81089	-2.46789	-2.41152	-2.34941	-1.98906	-1.91968	-1.87481	-1.59182	-1.52016	-1.40038	-1.30451
788	-2.95826	-2.8172	-2.45901	-2.41321	-2.34467	-1.98961	-1.91968	-1.87432	-1.58738	-1.5212	-1.39946	-1.30284
789	-2.96118	-2.80964	-2.46078	-2.41237	-2.33838	-1.99072	-1.91556	-1.87481	-1.58701	-1.52154	-1.40008	-1.3034
790	-2.96118	-2.82354	-2.46078	-2.41406	-2.32902	-1.99349	-1.91249	-1.87088	-1.58738	-1.52293	-1.40222	-1.30256
791	-2.95826	-2.80964	-2.45989	-2.41237	-2.33057	-1.98795	-1.91505	-1.87088	-1.58886	-1.52467	-1.40284	-1.30201
792	-2.95245	-2.81593	-2.46255	-2.41914	-2.34152	-1.98851	-1.91505	-1.87137	-1.5896	-1.52536	-1.40407	-1.30201
793	-2.96851	-2.81341	-2.47146	-2.4149	-2.34704	-1.9852	-1.91608	-1.87235	-1.59294	-1.52571	-1.40499	-1.30118
794	-2.96851	-2.8172	-2.46344	-2.41829	-2.33995	-1.98906	-1.91608	-1.87186	-1.59555	-1.52606	-1.40438	-1.29896
795	-2.96264	-2.821	-2.4502	-2.4149	-2.33681	-1.99072	-1.91351	-1.87432	-1.59816	-1.52536	-1.40407	-1.30034
796	-2.9568	-2.82354	-2.45636	-2.41152	-2.33838	-1.99127	-1.91556	-1.8758	-1.60078	-1.52501	-1.40592	-1.29951
797	-2.9641	-2.82227	-2.45548	-2.41152	-2.33681	-1.9874	-1.9171	-1.87284	-1.60115	-1.52362	-1.40654	-1.30006
798	-2.97886	-2.83507	-2.46255	-2.4048	-2.33916	-1.98355	-1.91505	-1.87432	-1.60003	-1.52224	-1.40592	-1.29868
799	-2.98035	-2.8325	-2.46166	-2.41068	-2.34309	-1.98575	-1.91505	-1.87333	-1.59592	-1.52536	-1.40407	-1.30034
800	-2.97589	-2.83894	-2.46611	-2.41829	-2.34704	-1.98355	-1.91454	-1.87728	-1.59891	-1.52849	-1.40623	-1.30006
801	-2.97293	-2.84023	-2.46611	-2.41068	-2.34309	-1.9841	-1.91249	-1.87531	-1.59891	-1.52675	-1.40839	-1.30006
802	-2.96557	-2.85064	-2.45812	-2.40816	-2.34546	-1.9841	-1.91762	-1.87088	-1.60003	-1.52397	-1.40684	-1.30229
803	-2.96704	-2.84412	-2.46078	-2.40732	-2.3423	-1.98961	-1.91556	-1.87679	-1.60341	-1.52293	-1.40561	-1.30229
804	-2.97738	-2.83378	-2.45812	-2.40732	-2.33916	-1.98795	-1.91659	-1.87926	-1.60793	-1.52224	-1.40469	-1.30118
805	-2.98035	-2.81593	-2.46078	-2.40062	-2.33447	-1.9863	-1.91454	-1.87728	-1.60266	-1.52189	-1.40469	-1.29923
806	-2.99234	-2.80964	-2.45548	-2.39979	-2.32824	-1.99183	-1.91351	-1.87629	-1.60266	-1.52397	-1.40623	-1.29785
807	-2.98333	-2.80964	-2.45989	-2.39729	-2.33995	-1.99016	-1.91146	-1.87432	-1.59966	-1.52536	-1.40469	-1.30006
808	-2.97738	-2.81973	-2.46433	-2.40229	-2.3502	-1.99293	-1.91351	-1.87432	-1.59555	-1.52328	-1.40253	-1.30006
809	-2.97145	-2.82609	-2.46611	-2.40062	-2.34625	-1.99072	-1.91402	-1.87679	-1.59667	-1.52154	-1.40407	-1.29951
810	-2.97145	-2.82482	-2.47685	-2.39646	-2.3423	-1.9874	-1.91865	-1.87975	-1.59667	-1.52258	-1.40222	-1.2984
811	-2.96851	-2.81846	-2.47865	-2.40146	-2.34546	-1.98851	-1.91197	-1.8758	-1.59443	-1.52224	-1.40376	-1.29923
812	-2.97886	-2.82482	-2.48046	-2.39646	-2.34152	-1.98961	-1.91197	-1.87679	-1.59779	-1.52606	-1.40592	-1.30145
813	-2.97145	-2.821	-2.48317	-2.39646	-2.33838	-1.99404	-1.91044	-1.8758	-1.59741	-1.5264	-1.40438	-1.30145
814	-2.96704	-2.81846	-2.49044	-2.4048	-2.34073	-1.99072	-1.91351	-1.87088	-1.60266	-1.5278	-1.40438	-1.30284
815	-2.96557	-2.80964	-2.48226	-2.39979	-2.32902	-1.98906	-1.90942	-1.87432	-1.60153	-1.52606	-1.40469	-1.30479
816	-2.9568	-2.82993	-2.48589	-2.39563	-2.32747	-1.99794	-1.913	-1.87333	-1.59853	-1.52467	-1.40315	-1.30396
817	-2.9568	-2.8172	-2.4868	-2.39314	-2.33603	-1.99738	-1.91916	-1.87039	-1.59816	-1.52397	-1.40345	-1.30284
818	-2.95535	-2.79098	-2.48589	-2.39563	-2.33603	-1.9946	-1.91968	-1.86647	-1.60003	-1.52467	-1.40499	-1.3034
819	-2.95826	-2.79716	-2.48862	-2.39563	-2.33525	-1.9946	-1.91865	-1.86891	-1.60153	-1.5264	-1.40561	-1.30535
820	-2.97589	-2.79345	-2.48771	-2.40062	-2.33291	-1.99627	-1.91454	-1.87088	-1.60303	-1.5278	-1.40715	-1.30368
821	-2.9641	-2.80338	-2.49135	-2.39979	-2.33525	-1.99516	-1.90585	-1.87039	-1.59741	-1.52745	-1.40623	-1.30535
822	-2.96118	-2.7984	-2.4868	-2.40062	-2.3298	-2.00129	-1.90382	-1.87679	-1.59779	-1.52989	-1.40684	-1.30758
823	-2.96118	-2.79964	-2.48498	-2.39563	-2.32902	-1.99683	-1.90535	-1.87728	-1.60041	-1.53094	-1.40407	-1.3073
824	-2.97886	-2.79468	-2.48589	-2.3948	-2.32902	-1.99961	-1.90789	-1.88025	-1.59816	-1.52606	-1.40192	-1.30647
825	-2.97293	-2.79221	-2.48498	-2.39397	-2.33681	-2.00353	-1.90942	-1.87629	-1.59966	-1.52606	-1.40069	-1.30535
826	-2.96557	-2.79592	-2.48498	-2.38984	-2.34152	-2.00129	-1.91146	-1.87531	-1.60041	-1.52815	-1.401	-1.30758
827	-2.96704	-2.78975	-2.48046	-2.39397	-2.34625	-2.00521	-1.913	-1.87679	-1.59891	-1.5278	-1.40038	-1.30619
828	-2.96851	-2.79468	-2.48226	-2.39563	-2.3423	-2.00017	-1.91402	-1.87531	-1.6019	-1.52606	-1.39946	-1.30507
829	-2.96851	-2.79592	-2.48317	-2.39646	-2.33838	-1.99906	-1.913	-1.87629	-1.60378	-1.52536	-1.40284	-1.30675
830	-2.96998	-2.79716	-2.48226	-2.39314	-2.33916	-2.00073	-1.91249	-1.87531	-1.60378	-1.52745	-1.401	-1.30647
831	-2.97293	-2.79964	-2.46789	-2.39646	-2.33838	-2.00634	-1.91249	-1.87481	-1.60642	-1.52884	-1.40069	-1.30675
832	-2.97886	-2.78239	-2.45989	-2.39232	-2.33681	-2.00746	-1.90993	-1.87481	-1.60793	-1.52849	-1.4013	-1.30675
833	-2.98035	-2.79098	-2.45901	-2.40062	-2.34467	-2.01311	-1.91095	-1.87432	-1.60717	-1.53024	-1.40008	-1.30563
834	-2.99083	-2.79592	-2.45724	-2.39232	-2.34309	-2.01028	-1.90942	-1.8758	-1.60566	-1.53024	-1.40192	-1.30368
835	-2.98933	-2.79716	-2.45284	-2.3948	-2.34152	-2.00521	-1.913	-1.87827	-1.60566	-1.53024	-1.40192	-1.30396
836	-3.00599	-2.7984	-2.45636	-2.39066	-2.33916	-2.00353	-1.91351	-1.88124	-1.60906	-1.52954	-1.4013	-1.3034
837	-3.00142	-2.79468	-2.45548	-2.40062	-2.3423	-1.99794	-1.913	-1.88373	-1.60906	-1.52849	-1.4013	-1.30619
838	-3.00294	-2.79345	-2.45108	-2.39314	-2.34388	-1.99404	-1.91249	-1.87728	-1.60679	-1.52919	-1.40192	-1.30758
839	-2.99687	-2.79345	-2.4546	-2.40229	-2.35179	-2.00073	-1.91249	-1.87432	-1.60491	-1.52849	-1.40069	-1.30926
840	-2.99535	-2.79716	-2.45372	-2.3948	-2.34546	-1.99794	-1.91659	-1.87235	-1.60454	-1.53024	-1.40284	-1.30786
841	-2.98933	-2.78975	-2.45901	-2.39397	-2.34704	-2.00073	-1.91608	-1.87383	-1.60604	-1.52884	-1.40284	-1.30675
842	-2.98184	-2.78484	-2.46344	-2.38572	-2.34546	-2.00185	-1.91351	-1.87679	-1.60529	-1.53094	-1.40284	-1.30396
843	-2.98632	-2.78729	-2.47146	-2.37835	-2.34704	-2.00409	-1.91505	-1.88124	-1.60491	-1.53339	-1.40438	-1.30507
844	-3.00752	-2.78852	-2.467	-2.37754	-2.34309	-2.00017	-1.91197	-1.87679	-1.60303	-1.53129	-1.40376	-1.3034
845	-3.01366	-2.79221	-2.46433	-2.37509	-2.34467	-1.9946	-1.90942	-1.8758	-1.6019	-1.53584	-1.40253	-1.30479
846	-3.00752	-2.80089	-2.46078	-2.38572	-2.33838	-1.99183	-1.90942	-1.87284	-1.60303	-1.53655	-1.401	-1.30284
847	-2.98782	-2.80338	-2.45812	-2.38244	-2.33447	-1.99349	-1.9084	-1.86989	-1.60115	-1.53479	-1.40161	-1.30368
848	-2.99384	-2.79964	-2.45901	-2.37998	-2.33995	-1.99072	-1.90942	-1.86989	-1.60266	-1.53514	-1.40069	-1.30396
849	-2.97589	-2.80838	-2.46433	-2.38654	-2.34073	-1.98795	-1.90942	-1.86842	-1.60529	-1.53339	-1.40345	-1.30451
850	-2.97145	-2.80338	-2.45989	-2.39812	-2.3423	-1.98685	-1.91659	-1.8694	-1.60679	-1.53339	-1.40407	-1.30507
851	-2.99083	-2.80089	-2.47057	-2.39563	-2.34467	-1.98795	-1.91556	-1.87088	-1.60378	-1.53304	-1.40499	-1.30424
852	-2.99083	-2.80838	-2.47955	-2.39149	-2.33681	-1.9874	-1.92226	-1.86842	-1.60642	-1.53444	-1.40654	-1.3034
853	-2.98933	-2.81341	-2.47865	-2.38984	-2.34073	-1.98795	-1.91968	-1.8694	-1.60228	-1.53409	-1.40623	-1.30703
854	-2.98782	-2.81846	-2.46255	-2.39149	-2.3502	-1.9852	-1.9264	-1.87137	-1.59966	-1.53619	-1.40684	-1.30591
855	-2.99535	-2.81089	-2.47955	-2.39646	-2.3502	-1.9852	-1.92329	-1.87432	-1.59966	-1.5369	-1.4087	-1.30591
856	-2.99384	-2.821	-2.46878	-2.39812	-2.34625	-1.98465	-1.92589	-1.87284	-1.60003	-1.53409	-1.40746	-1.3073
857	-2.99384	-2.81846	-2.467	-2.39895	-2.3423	-1.9874	-1.92796	-1.87088	-1.60115	-1.53339	-1.40932	-1.30535
858	-2.98933	-2.80463	-2.45636	-2.39895	-2.34625	-1.99293	-1.93161	-1.87383	-1.60378	-1.53234	-1.40901	-1.30535
859	-2.98333	-2.81593	-2.46078	-2.409	-2.34309	-1.9874	-1.9264	-1.87284	-1.60228	-1.53199	-1.40839	-1.30675
860	-2.96851	-2.8172	-2.45372	-2.40984	-2.351	-1.98851	-1.92537	-1.87284	-1.60153	-1.53409	-1.40561	-1.30814
861	-2.96118	-2.81846	-2.46611	-2.40816	-2.3502	-1.98795	-1.92952	-1.87137	-1.60454	-1.53549	-1.40684	-1.3101
862	-2.96704	-2.81341	-2.47505	-2.40732	-2.35259	-1.9863	-1.9337	-1.87333	-1.60228	-1.5369	-1.40407	-1.30814
863	-2.96851	-2.80838	-2.48317	-2.41237	-2.3502	-1.97807	-1.93004	-1.87481	-1.59928	-1.53444	-1.40253	-1.30814
864	-2.9641	-2.80713	-2.47955	-2.41068	-2.34704	-1.97971	-1.92537	-1.87186	-1.60115	-1.53584	-1.40654	-1.30786
865	-2.9641	-2.80338	-2.47775	-2.40229	-2.34467	-1.98245	-1.92589	-1.87137	-1.60341	-1.53584	-1.40684	-1.30786
866	-2.96851	-2.79468	-2.48317	-2.39729	-2.3423	-1.98465	-1.92433	-1.87137	-1.60078	-1.5369	-1.40746	-1.30647
867	-2.96557	-2.78975	-2.47325	-2.3948	-2.34073	-1.98245	-1.92796	-1.87284	-1.59928	-1.53514	-1.40839	-1.30758
868	-2.96264	-2.80463	-2.47955	-2.39646	-2.33603	-1.98355	-1.92692	-1.87333	-1.60153	-1.53549	-1.40901	-1.30982
869	-2.9641	-2.80588	-2.48317	-2.38984	-2.34467	-1.98575	-1.92692	-1.87777	-1.60078	-1.53094	-1.41211	-1.30507
870	-2.95826	-2.81467	-2.47595	-2.37917	-2.34546	-1.9841	-1.92174	-1.87827	-1.6019	-1.53199	-1.41242	-1.30563
871	-2.96118	-2.81973	-2.46878	-2.37754	-2.34309	-1.98685	-1.92848	-1.87679	-1.59853	-1.52989	-1.40932	-1.30479
872	-2.96851	-2.81973	-2.47146	-2.38408	-2.34152	-1.983	-1.92329	-1.87876	-1.60416	-1.5271	-1.41273	-1.30591
873	-2.97441	-2.81467	-2.46433	-2.39066	-2.34152	-1.9808	-1.929	-1.87975	-1.59891	-1.52919	-1.41459	-1.30535
874	-2.97293	-2.81089	-2.46878	-2.39149	-2.34073	-1.9863	-1.92744	-1.87629	-1.59779	-1.5271	-1.4118	-1.30675
875	-2.95245	-2.81973	-2.46522	-2.3808	-2.34309	-1.97971	-1.92485	-1.87728	-1.59966	-1.52919	-1.41087	-1.30451
876	-2.9539	-2.81215	-2.46967	-2.3808	-2.33525	-1.9808	-1.92537	-1.87481	-1.60341	-1.53164	-1.41304	-1.30507
877	-2.9568	-2.81593	-2.47325	-2.37835	-2.32902	-1.9852	-1.92381	-1.87383	-1.60228	-1.53444	-1.41428	-1.30396
878	-2.94956	-2.80838	-2.48046	-2.37835	-2.32824	-1.9863	-1.92589	-1.87284	-1.60115	-1.53549	-1.41646	-1.30451
879	-2.9568	-2.80338	-2.48498	-2.38572	-2.3298	-1.98245	-1.92589	-1.87728	-1.60153	-1.53549	-1.41615	-1.30451
880	-2.95535	-2.80838	-2.48046	-2.37754	-2.33135	-1.983	-1.9264	-1.87333	-1.6019	-1.5383	-1.41802	-1.30368
881	-2.9539	-2.80588	-2.4868	-2.38572	-2.33525	-1.9874	-1.92433	-1.87137	-1.60454	-1.53549	-1.41708	-1.30451
882	-2.94956	-2.78852	-2.48771	-2.3849	-2.33447	-1.98575	-1.92226	-1.87235	-1.60341	-1.53304	-1.4149	-1.30619
883	-2.9539	-2.78729	-2.48771	-2.37754	-2.3298	-1.98575	-1.91865	-1.87284	-1.60153	-1.53059	-1.41584	-1.30563
884	-2.9539	-2.78975	-2.4941	-2.38736	-2.33603	-1.9874	-1.92278	-1.87333	-1.60266	-1.52815	-1.41677	-1.30563
885	-2.9539	-2.79592	-2.49135	-2.38984	-2.33916	-1.99016	-1.92329	-1.86647	-1.60266	-1.53234	-1.41459	-1.30396
886	-2.94811	-2.80463	-2.48953	-2.38901	-2.33291	-1.99016	-1.929	-1.86793	-1.60491	-1.53269	-1.41677	-1.30535
887	-2.94811	-2.79592	-2.48226	-2.3849	-2.33995	-1.98795	-1.93109	-1.86744	-1.60604	-1.53339	-1.41833	-1.30591
888	-2.9568	-2.78606	-2.4941	-2.3849	-2.33213	-1.99072	-1.93213	-1.86793	-1.6019	-1.53234	-1.42052	-1.30535
889	-2.94523	-2.78606	-2.48862	-2.3849	-2.33838	-1.9874	-1.93161	-1.86744	-1.60078	-1.53164	-1.42083	-1.30535
890	-2.95245	-2.78729	-2.48771	-2.38901	-2.33916	-1.98961	-1.9337	-1.86598	-1.59891	-1.52954	-1.4224	-1.30647
891	-2.9395	-2.79468	-2.48046	-2.38901	-2.3376	-1.99127	-1.93317	-1.86549	-1.60153	-1.5264	-1.42177	-1.30675
892	-2.93664	-2.79468	-2.48317	-2.38736	-2.34388	-1.99072	-1.9264	-1.86354	-1.60228	-1.52745	-1.4199	-1.3073
893	-2.93096	-2.78729	-2.47955	-2.3849	-2.34625	-1.983	-1.92692	-1.86403	-1.60454	-1.52675	-1.42052	-1.30898
894	-2.93807	-2.78361	-2.48771	-2.39397	-2.34309	-1.98245	-1.92744	-1.86403	-1.60679	-1.52884	-1.42177	-1.30898
895	-2.9438	-2.78117	-2.4941	-2.38326	-2.33916	-1.9863	-1.92796	-1.86793	-1.60454	-1.52745	-1.42021	-1.30842
896	-2.94236	-2.77995	-2.50053	-2.38162	-2.34073	-1.99293	-1.92952	-1.86989	-1.60266	-1.52884	-1.41958	-1.30898
897	-2.94667	-2.77266	-2.51165	-2.38244	-2.33525	-1.99127	-1.92537	-1.86549	-1.60041	-1.52954	-1.42209	-1.31123
898	-2.93238	-2.77266	-2.51632	-2.38408	-2.34309	-1.99293	-1.92329	-1.86451	-1.60303	-1.52815	-1.42397	-1.31038
899	-2.92249	-2.76423	-2.51726	-2.3849	-2.34152	-1.99404	-1.92433	-1.86403	-1.60491	-1.52954	-1.42303	-1.31207
900	-2.9438	-2.75706	-2.51632	-2.38819	-2.34152	-1.99238	-1.91968	-1.86013	-1.60454	-1.5278	-1.4199	-1.31488
901	-2.92813	-2.75468	-2.51072	-2.38819	-2.34467	-1.9852	-1.92019	-1.85722	-1.60529	-1.52989	-1.42115	-1.31516
902	-2.92954	-2.75706	-2.52007	-2.39149	-2.33447	-1.99183	-1.92485	-1.85529	-1.60604	-1.52675	-1.42083	-1.31488
903	-2.94236	-2.77266	-2.52196	-2.38654	-2.33603	-1.9946	-1.92381	-1.85529	-1.60906	-1.52815	-1.42272	-1.31826
904	-2.93522	-2.77873	-2.51726	-2.38984	-2.3376	-1.9946	-1.92226	-1.8548	-1.60868	-1.52954	-1.42303	-1.31742
905	-2.93522	-2.77995	-2.507	-2.38326	-2.33291	-1.99738	-1.92848	-1.85143	-1.61095	-1.52815	-1.42366	-1.31798
906	-2.9438	-2.77752	-2.51352	-2.3849	-2.34467	-1.9946	-1.92589	-1.8548	-1.60982	-1.52919	-1.42523	-1.31714
907	-2.93238	-2.77873	-2.50607	-2.3948	-2.34152	-1.99683	-1.92071	-1.85287	-1.61171	-1.53164	-1.42586	-1.31601
908	-2.93664	-2.76904	-2.49685	-2.39563	-2.33213	-1.99794	-1.92123	-1.85143	-1.61551	-1.53234	-1.42554	-1.31375
909	-2.93096	-2.77873	-2.4941	-2.39812	-2.33369	-1.99516	-1.92433	-1.85625	-1.61513	-1.53234	-1.42617	-1.31123
910	-2.91549	-2.79468	-2.49593	-2.3948	-2.32747	-1.99183	-1.92071	-1.85771	-1.61133	-1.53304	-1.4246	-1.31235
911	-2.91131	-2.79716	-2.4941	-2.40396	-2.32437	-1.99127	-1.92744	-1.85674	-1.60982	-1.53479	-1.42712	-1.31319
912	-2.91409	-2.79592	-2.4941	-2.40648	-2.32669	-1.99016	-1.92433	-1.85868	-1.61323	-1.53444	-1.42617	-1.31516
913	-2.9253	-2.79964	-2.49869	-2.40564	-2.32283	-1.99183	-1.93109	-1.85771	-1.60906	-1.53444	-1.42617	-1.31488
914	-2.9438	-2.80463	-2.49961	-2.39729	-2.32747	-1.99016	-1.92433	-1.85674	-1.60679	-1.53619	-1.42586	-1.31347
915	-2.9338	-2.80463	-2.49685	-2.40062	-2.33291	-1.98575	-1.92537	-1.85674	-1.60755	-1.53304	-1.42554	-1.31404
916	-2.93807	-2.80338	-2.49135	-2.39729	-2.33995	-1.98851	-1.92329	-1.84902	-1.60868	-1.53164	-1.42649	-1.31404
917	-2.94667	-2.79345	-2.49318	-2.39397	-2.33135	-1.99404	-1.91865	-1.85239	-1.60944	-1.53304	-1.42712	-1.31347
918	-2.94093	-2.78729	-2.50053	-2.39563	-2.33525	-1.98795	-1.9171	-1.85191	-1.60944	-1.53234	-1.42775	-1.31488
919	-2.93664	-2.80089	-2.50607	-2.39646	-2.33213	-1.9852	-1.91762	-1.85046	-1.60982	-1.53129	-1.4268	-1.31516
920	-2.94236	-2.79964	-2.50422	-2.39895	-2.33291	-1.98685	-1.91659	-1.84902	-1.60642	-1.53339	-1.42743	-1.31404
921	-2.95245	-2.7984	-2.507	-2.39895	-2.33057	-1.99293	-1.91659	-1.84471	-1.6083	-1.53234	-1.42806	-1.31432
922	-2.94811	-2.80338	-2.51072	-2.39397	-2.33135	-1.99238	-1.91762	-1.84279	-1.6083	-1.53269	-1.43059	-1.31488
923	-2.951	-2.80338	-2.50979	-2.39066	-2.33369	-1.9863	-1.92485	-1.84279	-1.60982	-1.53234	-1.43154	-1.31544
924	-2.95245	-2.80338	-2.507	-2.38654	-2.32669	-1.9841	-1.92848	-1.84518	-1.60944	-1.53339	-1.43217	-1.31742
925	-2.94956	-2.80338	-2.50607	-2.3808	-2.32514	-1.97916	-1.92329	-1.84327	-1.60868	-1.53024	-1.43217	-1.3194
926	-2.94956	-2.81341	-2.51539	-2.37591	-2.32669	-1.98135	-1.92485	-1.84566	-1.61361	-1.53234	-1.43312	-1.31911
927	-2.95245	-2.81215	-2.51539	-2.37104	-2.32669	-1.98355	-1.93057	-1.84566	-1.61285	-1.53234	-1.43407	-1.31996
928	-2.94523	-2.81089	-2.5229	-2.37185	-2.33057	-1.99238	-1.92744	-1.84566	-1.60755	-1.53374	-1.43375	-1.32024
929	-2.93522	-2.80964	-2.52196	-2.37428	-2.33525	-1.98685	-1.92537	-1.84279	-1.60566	-1.53129	-1.43502	-1.32194
930	-2.95826	-2.80964	-2.5229	-2.37428	-2.33603	-1.98906	-1.92019	-1.83993	-1.60529	-1.53199	-1.43375	-1.32223
931	-2.9568	-2.80964	-2.51632	-2.37428	-2.33603	-1.98685	-1.92485	-1.83993	-1.60679	-1.53444	-1.43502	-1.32138
932	-2.94236	-2.79964	-2.52101	-2.37754	-2.3423	-1.98961	-1.92589	-1.83898	-1.60793	-1.5376	-1.43439	-1.32194
933	-2.9395	-2.7984	-2.51165	-2.37998	-2.3423	-1.99016	-1.92226	-1.84279	-1.6083	-1.54077	-1.43502	-1.32308
934	-2.9338	-2.80713	-2.51539	-2.38162	-2.34152	-1.99072	-1.92329	-1.84758	-1.60755	-1.53971	-1.43407	-1.32109
935	-2.93664	-2.80964	-2.5182	-2.37998	-2.3423	-1.99238	-1.92692	-1.84566	-1.60717	-1.53866	-1.43407	-1.32138
936	-2.93664	-2.80089	-2.5182	-2.38984	-2.34546	-1.98685	-1.92952	-1.84471	-1.60717	-1.54183	-1.43598	-1.32223
937	-2.94236	-2.81341	-2.52007	-2.38654	-2.33447	-1.9863	-1.93317	-1.84614	-1.60793	-1.53866	-1.43725	-1.32223
938	-2.94093	-2.81089	-2.51165	-2.37998	-2.3298	-1.9852	-1.93265	-1.84662	-1.60717	-1.53866	-1.43502	-1.32308
939	-2.93664	-2.8172	-2.50886	-2.38326	-2.32669	-1.9841	-1.93057	-1.84614	-1.60491	-1.53901	-1.43661	-1.32365
940	-2.92813	-2.81467	-2.50607	-2.38654	-2.3298	-1.98465	-1.93265	-1.85143	-1.60491	-1.54148	-1.4382	-1.32478
941	-2.91549	-2.80713	-2.50793	-2.38901	-2.33916	-1.9841	-1.93161	-1.8471	-1.60454	-1.54289	-1.43598	-1.32678
942	-2.9253	-2.79964	-2.50145	-2.38654	-2.33838	-1.9819	-1.9264	-1.84423	-1.60266	-1.54219	-1.43693	-1.32621
943	-2.93096	-2.80089	-2.49869	-2.38162	-2.33916	-1.97316	-1.92692	-1.84375	-1.6083	-1.53936	-1.43661	-1.32564
944	-2.92671	-2.79345	-2.49869	-2.3849	-2.33916	-1.97807	-1.93213	-1.84184	-1.60793	-1.53901	-1.43534	-1.32507
945	-2.91828	-2.79098	-2.50237	-2.38572	-2.33603	-1.97643	-1.92848	-1.84375	-1.60529	-1.54077	-1.43534	-1.32678
946	-2.91968	-2.77509	-2.507	-2.38736	-2.34152	-1.97588	-1.92589	-1.84327	-1.60793	-1.54325	-1.43534	-1.3245
947	-2.92813	-2.76543	-2.51072	-2.37672	-2.33681	-1.98135	-1.92744	-1.84518	-1.60416	-1.54077	-1.43661	-1.32678
948	-2.92671	-2.76543	-2.50053	-2.38244	-2.33369	-1.97425	-1.92381	-1.84854	-1.60566	-1.54289	-1.4363	-1.32992
949	-2.91688	-2.76303	-2.49593	-2.38244	-2.33135	-1.97534	-1.92433	-1.8471	-1.60454	-1.54148	-1.43725	-1.33078
950	-2.9253	-2.77387	-2.48953	-2.38819	-2.32283	-1.97262	-1.92537	-1.8495	-1.60378	-1.54183	-1.43693	-1.33049
951	-2.90853	-2.77025	-2.49869	-2.39149	-2.33291	-1.97099	-1.92071	-1.85143	-1.60341	-1.54395	-1.43661	-1.33078
952	-2.91131	-2.77387	-2.50053	-2.39066	-2.33213	-1.97588	-1.92174	-1.85143	-1.60303	-1.54254	-1.43375	-1.33049
953	-2.91688	-2.79345	-2.50422	-2.38901	-2.32824	-1.97534	-1.92174	-1.85384	-1.60303	-1.54431	-1.43661	-1.33049
954	-2.91828	-2.80089	-2.50422	-2.38572	-2.32437	-1.9737	-1.93109	-1.8495	-1.60115	-1.54644	-1.43566	-1.33135
955	-2.9239	-2.80964	-2.50422	-2.37754	-2.3236	-1.97588	-1.93109	-1.85191	-1.59779	-1.54644	-1.43661	-1.33307
956	-2.93096	-2.80463	-2.49869	-2.37835	-2.32592	-1.97916	-1.92796	-1.8548	-1.59966	-1.54644	-1.43502	-1.33192
957	-2.92813	-2.79964	-2.49961	-2.37672	-2.32824	-1.97807	-1.92589	-1.85432	-1.60003	-1.54537	-1.43312	-1.33335
958	-2.94523	-2.79716	-2.4941	-2.37266	-2.32824	-1.9808	-1.92174	-1.85384	-1.59853	-1.54537	-1.43566	-1.33249
959	-2.96557	-2.79345	-2.48771	-2.37591	-2.33135	-1.9819	-1.92433	-1.85046	-1.59816	-1.54502	-1.43566	-1.33278
960	-2.95535	-2.79716	-2.49501	-2.37835	-2.33057	-1.983	-1.92589	-1.84854	-1.59779	-1.54573	-1.43534	-1.33594
961	-2.96118	-2.80089	-2.49135	-2.37509	-2.32824	-1.99016	-1.92796	-1.8495	-1.59368	-1.54431	-1.43534	-1.33479
962	-2.95826	-2.80964	-2.48953	-2.37266	-2.33447	-1.98795	-1.92485	-1.85046	-1.5948	-1.54325	-1.43566	-1.33479
963	-2.951	-2.80463	-2.4868	-2.37023	-2.33213	-1.983	-1.9264	-1.84662	-1.59182	-1.54325	-1.43439	-1.33738
964	-2.94523	-2.80089	-2.49135	-2.36458	-2.33681	-1.98026	-1.93004	-1.84566	-1.59145	-1.54219	-1.43312	-1.33882
965	-2.92671	-2.7984	-2.4941	-2.36297	-2.32902	-1.97807	-1.92226	-1.8471	-1.5896	-1.5436	-1.43534	-1.33824
966	-2.93238	-2.79345	-2.48408	-2.36217	-2.3298	-1.9819	-1.91865	-1.84854	-1.58997	-1.54148	-1.43439	-1.33651
967	-2.94093	-2.7984	-2.47775	-2.36619	-2.33291	-1.98355	-1.91865	-1.84902	-1.5896	-1.54183	-1.43312	-1.3368
968	-2.9395	-2.79098	-2.48317	-2.37347	-2.33369	-1.97588	-1.91608	-1.85094	-1.59145	-1.54007	-1.43407	-1.3368
969	-2.96118	-2.79592	-2.4868	-2.37591	-2.33916	-1.9737	-1.91813	-1.85191	-1.59108	-1.54219	-1.43312	-1.33911
970	-2.9641	-2.78852	-2.4868	-2.37835	-2.33916	-1.9808	-1.91968	-1.84806	-1.59294	-1.54219	-1.43249	-1.3368
971	-2.9641	-2.78361	-2.48953	-2.37509	-2.33995	-1.98465	-1.91865	-1.84758	-1.59182	-1.53971	-1.43439	-1.33479
972	-2.96118	-2.78975	-2.48136	-2.37428	-2.33291	-1.98026	-1.91916	-1.84279	-1.59517	-1.5383	-1.4328	-1.33651
973	-2.96118	-2.79592	-2.48136	-2.37917	-2.33995	-1.983	-1.91249	-1.84232	-1.59294	-1.54042	-1.43439	-1.33738
974	-2.96704	-2.80213	-2.49044	-2.38162	-2.34309	-1.9819	-1.91197	-1.84327	-1.59108	-1.54113	-1.43471	-1.33882
975	-2.97145	-2.80463	-2.49135	-2.38326	-2.33916	-1.98135	-1.91044	-1.84279	-1.59368	-1.54254	-1.43502	-1.33911
976	-2.95535	-2.81341	-2.48771	-2.37754	-2.34309	-1.98355	-1.90891	-1.84184	-1.58997	-1.53971	-1.43471	-1.34113
977	-2.94956	-2.81593	-2.49044	-2.37754	-2.33838	-1.98355	-1.91146	-1.83898	-1.58849	-1.53901	-1.4382	-1.34055
978	-2.9338	-2.79468	-2.48771	-2.38326	-2.33995	-1.98575	-1.91095	-1.84327	-1.58701	-1.54113	-1.4382	-1.34084
979	-2.9338	-2.78729	-2.48136	-2.38326	-2.33916	-1.98026	-1.91197	-1.84902	-1.58664	-1.54113	-1.4363	-1.3394
980	-2.93664	-2.78484	-2.47505	-2.38901	-2.3423	-1.9819	-1.90891	-1.85287	-1.58886	-1.54219	-1.43598	-1.34113
981	-2.9438	-2.79098	-2.47775	-2.38572	-2.34546	-1.98465	-1.91044	-1.85094	-1.58812	-1.5436	-1.43566	-1.33997
982	-2.94523	-2.78852	-2.47685	-2.38162	-2.34546	-1.98575	-1.90789	-1.84998	-1.5896	-1.54325	-1.43566	-1.33767
983	-2.93807	-2.78606	-2.47685	-2.38984	-2.33995	-1.98961	-1.913	-1.85384	-1.59108	-1.54183	-1.43502	-1.33824
984	-2.9239	-2.79221	-2.47236	-2.39729	-2.33681	-1.9852	-1.91249	-1.85384	-1.58997	-1.54219	-1.43502	-1.33911
985	-2.92249	-2.78729	-2.47865	-2.39979	-2.34152	-1.98795	-1.90942	-1.85432	-1.59034	-1.54573	-1.43598	-1.3394
986	-2.93096	-2.79098	-2.47685	-2.40984	-2.3423	-1.98465	-1.91044	-1.85287	-1.58997	-1.54395	-1.43502	-1.33997
987	-2.94093	-2.78239	-2.47865	-2.40396	-2.34073	-1.98355	-1.91505	-1.85094	-1.59071	-1.54289	-1.4363	-1.34055
988	-2.93807	-2.78239	-2.48046	-2.39729	-2.33447	-1.98355	-1.91351	-1.8548	-1.59443	-1.5436	-1.43789	-1.33968
989	-2.9395	-2.77873	-2.48771	-2.3948	-2.3298	-1.9874	-1.91402	-1.85287	-1.59406	-1.54537	-1.43852	-1.34084
990	-2.93238	-2.78729	-2.49318	-2.39232	-2.32747	-1.98961	-1.91556	-1.85143	-1.59331	-1.54786	-1.4363	-1.3394
991	-2.92671	-2.78852	-2.49044	-2.39397	-2.32824	-1.983	-1.90993	-1.85287	-1.59182	-1.54325	-1.4363	-1.33997
992	-2.93238	-2.78852	-2.49227	-2.39397	-2.3298	-1.98685	-1.90687	-1.85191	-1.5896	-1.54537	-1.43566	-1.33882
993	-2.93664	-2.78729	-2.49685	-2.38984	-2.33057	-1.98795	-1.90585	-1.85771	-1.59368	-1.54857	-1.43122	-1.3394
994	-2.93664	-2.78606	-2.49961	-2.38654	-2.3298	-1.9863	-1.90585	-1.86256	-1.5922	-1.54857	-1.43059	-1.34026
995	-2.94236	-2.7984	-2.48953	-2.3849	-2.33057	-1.98685	-1.90331	-1.86256	-1.59108	-1.54502	-1.43027	-1.34084
996	-2.9438	-2.78852	-2.48589	-2.39066	-2.33369	-1.98795	-1.90179	-1.86013	-1.5896	-1.54431	-1.43059	-1.34431
997	-2.951	-2.77873	-2.48317	-2.38901	-2.3376	-1.9852	-1.90687	-1.85868	-1.58627	-1.54573	-1.42932	-1.3446
998	-2.95245	-2.76543	-2.48862	-2.3948	-2.33525	-1.9863	-1.91249	-1.85674	-1.58997	-1.54573	-1.4268	-1.34664
999	-2.95826	-2.77266	-2.48317	-2.39729	-2.3376	-1.99183	-1.91249	-1.85771	-1.59182	-1.54573	-1.43185	-1.34577
1000	-2.96118	-2.77873	-2.49227	-2.39895	-2.33369	-1.99183	-1.91095	-1.86062	-1.59331	-1.54715	-1.4309	-1.34606

## Sheet: supplementary figure 12
fig. 4f
	2 neighbors	3 neighbors
s4	1920	1933
s3	2	0
s2	2	0
s1	0	0
